# Supplementary material for: Genetic basis of arsenite and cadmium tolerance in Saccharomyces cerevisiae
Source: BMC Genomics. 2009 Mar 12;10:105. doi: 10.1186/1471-2164-10-105 (PMC2660369; doi:10.1186/1471-2164-10-105)
Supplement: Additional file 1 — Gene lists and data used for analysis. Excel sheet containing all gene lists and data used for analysis including As- and Cd-sensitive gene-sets, GO-annotations, FunCat analysis, and human homologues of yeast genes. [file 1471-2164-10-105-S1.xls]

## Sheet: As sensitive annotated
Arsenite-sensitive gene-set
Name	Gene name	Description	GO Component	GO Process	GO Function
YML095C-A	-	-	-	-	-
YGR078C	PAC10	Part of the heteromeric co-chaperone GimC/prefoldin complex, which promotes efficient protein folding	cytoplasm*	tubulin folding	tubulin binding
YJL179W	PFD1	Subunit of heterohexameric prefoldin, which binds cytosolic chaperonin and transfers target proteins to it; involved in the biogenesis of actin and of alpha- and gamma-tubulin	prefoldin complex	protein folding*	unfolded protein binding
YHR039C-A	VMA10	Vacuolar H+ ATPase subunit G of the catalytic (V1) sector, involved in vacuolar acidification	hydrogen-transporting ATPase V1 domain	vacuolar acidification*	hydrogen-transporting ATPase activity, rotational mechanism
YPR036W	VMA13	Subunit H of the eight-subunit V1 peripheral membrane domain of the vacuolar H+-ATPase (V-ATPase), an electrogenic proton pump found throughout the endomembrane system; serves as an activator or a structural stabilizer of the V-ATPase	vacuolar membrane (sensu Fungi)*	vacuolar acidification	hydrogen-transporting ATPase activity, rotational mechanism
YPL031C	PHO85	Cyclin-dependent kinase, with ten cyclin partners; involved in environmental stress response; in phosphate-rich conditions, Pho85p-Pho80p complex phosphorylates Pho4p which in turn represses PHO5	nucleus	telomere maintenance*	cyclin-dependent protein kinase activity
YGR105W	VMA21	Integral membrane protein that is required for vacuolar H+-ATPase (V-ATPase) function, although not an actual component of the V-ATPase complex; functions in the assembly of the V-ATPase; localized to the yeast endoplasmic reticulum (ER)	endoplasmic reticulum*	protein complex assembly	molecular function unknown
YDR176W	NGG1	Transcriptional regulator involved in glucose repression of Gal4p-regulated genes; component of transcriptional adaptor and histone acetyltransferase complexes, the ADA complex, the SAGA complex, and the SLIK complex	SAGA complex*	histone acetylation*	transcription cofactor activity
YNL064C	YDJ1	Protein chaperone involved in regulation of the HSP90 and HSP70 functions; involved in protein translocation across membranes; member of the DnaJ family	cytosol	ER-associated protein catabolism*	chaperone regulator activity*
YDR173C	ARG82	Protein involved in regulation of arginine-responsive and Mcm1p-dependent genes; has a dual-specificity inositol polyphosphate kinase activity required for regulation of phosphate- and nitrogen-responsive genes	nucleus	arginine metabolism*	inositol or phosphatidylinositol kinase activity
YLR148W	PEP3	Vacuolar peripheral membrane protein that promotes vesicular docking/fusion reactions in conjunction with SNARE proteins, required for vacuolar biogenesis, forms complex with Pep5p that mediates protein transport to the vacuole	vacuolar membrane (sensu Fungi)*	telomere maintenance*	protein binding
YGL070C	RPB9	RNA polymerase II subunit B12.6; contacts DNA; mutations affect transcription start site; involved in telomere maintenance	DNA-directed RNA polymerase II, core complex	telomere maintenance*	DNA-directed RNA polymerase activity
YDR448W	ADA2	Transcription coactivator, component of the ADA and SAGA transcriptional adaptor/HAT (histone acetyltransferase) complexes	SAGA complex*	histone acetylation*	transcription coactivator activity
YDR293C	SSD1	Protein with a role in maintenance of cellular integrity, interacts with components of the TOR pathway; ssd1 mutant of a clinical S. cerevisiae strain displays elevated virulence	cytoplasm	cell wall organization and biogenesis	RNA binding
YNL218W	MGS1	Protein with DNA-dependent ATPase and ssDNA annealing activities involved in maintenance of genome; interacts functionally with DNA polymerase delta; homolog of human Werner helicase interacting protein (WHIP)	nucleus	DNA replication*	ATPase activity*
YLR322W	VPS65	Dubious open reading frame, unlikely to encode a protein; not conserved in closely related Saccharomyces species; 75% of ORF overlaps the verified gene SFH1; deletion causes a vacuolar protein sorting defect	-	-	-
YMR275C	BUL1	Ubiquitin-binding component of the Rsp5p E3-ubiquitin ligase complex, functional homolog of Bul2p, disruption causes temperature-sensitive growth, overexpression causes missorting of amino acid permeases	plasma membrane*	mitochondrion inheritance*	protein binding*
YDR028C	REG1	Regulatory subunit of type 1 protein phosphatase Glc7p, involved in negative regulation of glucose-repressible genes	cytoplasm*	negative regulation of transcription from RNA polymerase II promoter*	protein phosphatase type 1 regulator activity
YNL280C	ERG24	C-14 sterol reductase, acts in ergosterol biosynthesis; mutants accumulate the abnormal sterol ignosterol (ergosta-8,14 dienol), and are viable under anaerobic growth conditions but inviable on rich medium under aerobic conditions	endoplasmic reticulum	ergosterol biosynthesis	delta14-sterol reductase activity
YLR113W	HOG1	Mitogen-activated protein kinase involved in osmoregulation via three independent osmosensors; mediates the recruitment and activation of RNA Pol II at Hot1p-dependent promoters; localization regulated by Ptp2p and Ptp3p	cytoplasm*	protein amino acid phosphorylation*	MAP kinase activity
YNL229C	URE2	Nitrogen catabolite repression regulator that acts by inhibition of GLN3 transcription in good nitrogen source; altered form of Ure2p creates [URE3] prion	cytosol*	telomere maintenance*	transcription corepressor activity*
YDL074C	BRE1	E3 ubiquitin ligase for Rad6p, required for the ubiquitination of histone H2B, recruitment of Rad6p to promoter chromatin and subsequent methylation of histone H3 (on L4 and L79), contains RING finger domain	nucleus	chromatin silencing at telomere*	ubiquitin-protein ligase activity
YAL012W	CYS3	Cystathionine gamma-lyase, catalyzes one of the two reactions involved in the transsulfuration pathway that yields cysteine from homocysteine with the intermediary formation of cystathionine;	cytoplasm	sulfur amino acid metabolism*	cystathionine gamma-lyase activity
YDR017C	KCS1	Inositol hexaphosphate kinase, phosphorylates inositol hexakisphosphate (InsP6) to diphosphoinositol polyphosphates, required for proper vacuole morphology and involved in salt stress response, contains two leucine heptad repeats	cytoplasm	response to stress*	inositol or phosphatidylinositol kinase activity
YJR104C	SOD1	Cu, Zn superoxide dismutase; some mutations are analogous to those that cause ALS (amyotrophic lateral sclerosis) in humans	cytosol*	zinc ion homeostasis*	copper, zinc superoxide dismutase activity
YGR155W	CYS4	Cystathionine beta-synthase, catalyzes the synthesis of cystathionine from serine and homocysteine, the first committed step in cysteine biosynthesis	cytoplasm*	cysteine biosynthesis	cystathionine beta-synthase activity
YPR199C	ARR1	Transcriptional activator of the bZIP family, required for transcription of genes involved in resistance to arsenic compounds	cytoplasm*	positive regulation of transcription from RNA polymerase II promoter*	RNA polymerase II transcription factor activity
YLR006C	SSK1	Cytoplasmic response regulator, part of a two-component signal transducer that mediates osmosensing via a phosphorelay mechanism; dephosphorylated form is degraded by the ubiquitin-proteasome system; potential Cdc28p substrate	cytoplasm	osmosensory signaling pathway via two-component system*	enzyme activator activity*
YFR019W	FAB1	1-phosphatidylinositol-3-phosphate 5-kinase; vacuolar membrane kinase that generates phosphatidylinositol (3,5)P2, which is involved in vacuolar sorting and homeostasis	mitochondrion*	response to stress*	1-phosphatidylinositol-3-phosphate 5-kinase activity
YNL025C	SSN8	Cyclin-like component of the RNA polymerase II holoenzyme, involved in phosphorylation of the RNA polymerase II C-terminal domain; involved in glucose repression and telomere maintenance	transcription factor complex	telomere maintenance*	general RNA polymerase II transcription factor activity*
YNL225C	CNM67	Component of the spindle pole body outer plaque; required for spindle orientation and mitotic nuclear migration	spindle pole body*	microtubule nucleation*	structural constituent of cytoskeleton
YPR201W	ARR3	Arsenite transporter of the plasma membrane, required for resistance to arsenic compounds; transcription is activated by Arr1p in the presence of arsenite	integral to plasma membrane	arsenite transport	arsenite transporter activity
YGL206C	CHC1	Clathrin heavy chain, subunit of the major coat protein involved in intracellular protein transport and endocytosis; two heavy chains form the clathrin triskelion structural component; the light chain (CLC1) is thought to regulate function	clathrin vesicle coat	endocytosis*	structural molecule activity
YLR396C	VPS33	ATP-binding protein that is a subunit of the homotypic vacuole fusion and vacuole protein sorting (HOPS) complex; essential for membrane docking and fusion at both the Golgi-to-endosome and endosome-to-vacuole stages of protein transport	cytosol*	vacuole fusion, non-autophagic*	ATP binding
YML007W	YAP1	Basic leucine zipper (bZIP) transcription factor required for oxidative stress tolerance; mediates pleiotropic drug and metal resistance; localized to the nucleus in response to the presence of oxidants	cytoplasm*	response to oxidative stress*	transcription factor activity
YMR021C	MAC1	Copper-sensing transcription factor involved in regulation of genes required for high affinity copper transport	nucleus	positive regulation of transcription from RNA polymerase II promoter*	specific RNA polymerase II transcription factor activity
YMR307W	GAS1	Beta-1.3-glucanosyltransferase, required for cell wall assembly; localizes to the cell surface via a glycosylphosphatidylinositol (GPI) anchor	mitochondrion*	cell wall organization and biogenesis*	1,3-beta-glucanosyltransferase activity
YNR031C	SSK2	MAP kinase kinase kinase of the HOG1 mitogen-activated signaling pathway; interacts with Ssk1p, leading to autophosphorylation and activation of Ssk2p which phosphorylates Pbs2p; also mediates actin cytoskeleton recovery from osmotic stress	cytosol*	protein amino acid phosphorylation*	MAP kinase kinase kinase activity
YPL161C	BEM4	Protein involved in establishment of cell polarity and bud emergence; interacts with the Rho1p small GTP-binding protein and with the Rho-type GTPase Cdc42p; involved in maintenance of proper telomere length	cytoplasm*	telomere maintenance*	molecular function unknown
YKL204W	EAP1	eIF4E-associated protein, binds eIF4E and inhibits cap-dependent translation, also functions independently of eIF4E to maintain genetic stability; plays a role in cell growth, implicated in the TOR signaling cascade	mRNA cap complex	telomere maintenance*	eukaryotic initiation factor 4E binding
YDL151C	BUD30	Dubious open reading frame, unlikely to encode a protein; not conserved in closely related Saccharomyces species; 96% of ORF overlaps the verified gene RPC53; diploid mutant displays a weak budding pattern phenotype in a systematic assay	-	-	-
YLR320W	MMS22	Protein involved in resistance to ionizing radiation; acts with Mms1p in a repair pathway that may be involved in resolving replication intermediates or preventing the damage caused by blocked replication forks	nucleus	double-strand break repair	molecular function unknown
YKL048C	ELM1	Serine/threonine protein kinase that regulates cellular morphogenesis, septin behavior, and cytokinesis; required for the regulation of other kinases; forms part of the bud neck ring	contractile ring (sensu Saccharomyces)	protein amino acid phosphorylation*	protein serine/threonine kinase activity
YGL025C	PGD1	Subunit of the Mediator global transcriptional cofactor complex, which is part of the RNA polymerase II holoenzyme and plays an essential role in basal and activated transcription; direct target of the Cyc8p-Tup1p transcriptional corepressor	mediator complex	transcription from RNA polymerase II promoter	RNA polymerase II transcription mediator activity
YGR104C	SRB5	Subunit of the RNA polymerase II mediator complex; associates with core polymerase subunits to form the RNA polymerase II holoenzyme; essential for transcriptional regulation; involved in telomere maintenance	mediator complex	telomere maintenance*	RNA polymerase II transcription mediator activity
YML094W	GIM5	Subunit of the heterohexameric cochaperone prefoldin complex which binds specifically to cytosolic chaperonin and transfers target proteins to it	cytoplasm*	tubulin folding	tubulin binding
YJL080C	SCP160	Essential RNA-binding G protein effector of mating response pathway, predominantly associated with nuclear envelope and ER, interacts in mRNA-dependent manner with translating ribosomes via multiple KH domains, similar to vertebrate vigilins	endoplasmic reticulum membrane*	chromosome segregation*	RNA binding
YPR200C	ARR2	Arsenate reductase required for arsenate resistance; converts arsenate to arsenite which can then be exported from cells by Arr3p	cellular component unknown	response to arsenic	arsenate reductase activity
YER151C	UBP3	Ubiquitin-specific protease that interacts with Bre5p to co-regulate anterograde and retrograde transport between endoplasmic reticulum and Golgi compartments; inhibitor of gene silencing; cleaves ubiquitin fusions but not polyubiquitin	cytoplasm	protein deubiquitination	ubiquitin-specific protease activity
YJL128C	PBS2	MAP kinase kinase that plays a pivotal role in the osmosensing signal-transduction pathway, activated under severe osmotic stress	cytoplasm	protein amino acid phosphorylation*	MAP kinase kinase activity*
YGL058W	RAD6	Ubiquitin-conjugating enzyme (E2), involved in postreplication repair (with Rad18p), sporulation, telomere silencing, and ubiquitin-mediated N-end rule protein degradation (with Ubr1p)	cytoplasm*	DNA repair*	ubiquitin conjugating enzyme activity
YDR135C	YCF1	Vacuolar glutathione S-conjugate transporter of the ATP-binding cassette family, has a role in detoxifying metals such as cadmium, mercury, and arsenite; also transports unconjugated bilirubin; similar to human cystic fibrosis protein CFTR	vacuolar membrane	response to metal ion*	bilirubin transporter activity*
YCR081W	SRB8	Subunit of the RNA polymerase II mediator complex; associates with core polymerase subunits to form the RNA polymerase II holoenzyme; essential for transcriptional regulation; involved in glucose repression	transcription factor complex	negative regulation of transcription from RNA polymerase II promoter	RNA polymerase II transcription mediator activity
YDR207C	UME6	Key transcriptional regulator of early meiotic genes, binds URS1 upstream regulatory sequence, couples metabolic responses to nutritional cues with initiation and progression of meiosis, forms complex with Ime1p, and also with Sin3p-Rpd3p	nucleus	sporulation (sensu Fungi)*	DNA binding*
YCR086W	CSM1	Nucleolar protein that forms a complex with Lrs4p which binds Mam1p at kinetochores during meiosis I to mediate accurate chromosome segregation, may be involved in premeiotic DNA replication; possible role in telomere maintenance	nucleolus*	telomere maintenance*	molecular function unknown
YPL241C	CIN2	Tubulin folding factor C (putative) involved in beta-tubulin (Tub2p) folding; isolated as mutant with increased chromosome loss and sensitivity to benomyl	cellular component unknown	microtubule-based process	molecular function unknown
YML008C	ERG6	Delta(24)-sterol C-methyltransferase, converts zymosterol to fecosterol in the ergosterol biosynthetic pathway by methylating position C-24; localized to both lipid particles and mitochondrial outer membrane	mitochondrion*	ergosterol biosynthesis	sterol 24-C-methyltransferase activity
YPR070W	MED1	Subunit of the RNA polymerase II mediator complex; associates with core polymerase subunits to form the RNA polymerase II holoenzyme; essential for transcriptional regulation	mediator complex	transcription from RNA polymerase II promoter	RNA polymerase II transcription mediator activity
YLR027C	AAT2	Cytosolic aspartate aminotransferase, involved in nitrogen metabolism; localizes to peroxisomes in oleate-grown cells	cytoplasm*	nitrogen compound metabolism*	aspartate transaminase activity
YOR349W	CIN1	Tubulin folding factor D involved in beta-tubulin (Tub2p) folding; isolated as mutant with increased chromosome loss and sensitivity to benomyl	cellular component unknown	post-chaperonin tubulin folding pathway*	beta-tubulin binding
YEL003W	GIM4	Subunit of the heterohexameric cochaperone prefoldin complex which binds specifically to cytosolic chaperonin and transfers target proteins to it	cytoplasm*	tubulin folding	tubulin binding
YML016C	PPZ1	Serine/threonine protein phosphatase Z, isoform of Ppz2p; involved in regulation of potassium transport, which affects osmotic stability, cell cycle progression, and halotolerance	cytoplasm*	sodium ion homeostasis	protein serine/threonine phosphatase activity
YJR060W	CBF1	Helix-loop-helix protein that binds the motif CACRTG, which is present at several sites including MET gene promoters and centromere DNA element I (CDEI); required for nucleosome positioning at this motif; targets Isw1p to DNA	nucleus*	chromosome segregation*	DNA binding*
YGL012W	ERG4	C-24(28) sterol reductase, catalyzes the final step in ergosterol biosynthesis; mutants are viable, but lack ergosterol	endoplasmic reticulum	ergosterol biosynthesis	delta24(24-1) sterol reductase activity
YIL017C	VID28	Protein involved in proteasome-dependent catabolite degradation of fructose-1,6-bisphosphatase (FBPase); localized to the nucleus and the cytoplasm	cytoplasm*	negative regulation of gluconeogenesis	molecular function unknown
YDR027C	VPS54	Component of the GARP (Golgi-associated retrograde protein) complex, Vps51p-Vps52p-Vps53p-Vps54p, which is required for the recycling of proteins from endosomes to the late Golgi; potentially phosphorylated by Cdc28p	mitochondrion*	Golgi to vacuole transport*	molecular function unknown
YPR135W	CTF4	Chromatin-associated protein, required for sister chromatid cohesion; interacts with DNA polymerase alpha (Pol1p) and may link DNA synthesis to sister chromatid cohesion	nucleus*	DNA repair*	DNA binding
YGL168W	HUR1	Protein required for hydroxyurea resistance; has possible roles in DNA replication and maintenance of proper telomere length	nucleus	telomere maintenance*	molecular function unknown
YCR047C	BUD23	Protein involved in bud-site selection; diploid mutants display a random budding pattern instead of the wild-type bipolar pattern	cytoplasm*	bud site selection	S-adenosylmethionine-dependent methyltransferase activity
YPR124W	CTR1	High-affinity copper transporter of the plasma membrane, mediates nearly all copper uptake under low copper conditions; transcriptionally induced at low copper levels and degraded at high copper levels	plasma membrane	copper ion import	copper uptake transporter activity
YER007W	PAC2	Microtubule effector required for tubulin heterodimer formation, binds alpha-tubulin, required for normal microtubule function, null mutant exhibits cold-sensitive microtubules and sensitivity to benomyl	cellular component unknown	post-chaperonin tubulin folding pathway*	alpha-tubulin binding
YLR200W	YKE2	Subunit of the heterohexameric Gim/prefoldin protein complex involved in the folding of alpha-tubulin, beta-tubulin, and actin	cytoplasm*	protein folding*	tubulin binding
YNL250W	RAD50	Subunit of MRX complex, with Mre11p and Xrs2p, involved in processing double-strand DNA breaks in vegetative cells, initiation of meiotic DSBs, telomere maintenance, and nonhomologous end joining	nucleus*	double-strand break repair via nonhomologous end-joining*	protein binding*
YJL121C	RPE1	D-ribulose-5-phosphate 3-epimerase, catalyzes a reaction in the non-oxidative part of the pentose-phosphate pathway; mutants are sensitive to oxidative stress	cytosol	pentose-phosphate shunt	ribulose-phosphate 3-epimerase activity
YJR139C	HOM6	Homoserine dehydrogenase (L-homoserine:NADP oxidoreductase), dimeric enzyme that catalyzes the third step in the common pathway for methionine and threonine biosynthesis; enzyme has nucleotide-binding, dimerization and catalytic regions	cytoplasm*	methionine metabolism*	homoserine dehydrogenase activity
YOL064C	MET22	Bisphosphate-3'-nucleotidase, involved in salt tolerance and methionine biogenesis; dephosphorylates 3'-phosphoadenosine-5'-phosphate and 3'-phosphoadenosine-5'-phosphosulfate, intermediates of the sulfate assimilation pathway	cytoplasm	sulfate assimilation*	3'(2'),5'-bisphosphate nucleotidase activity
YIR017C	MET28	Transcriptional activator in the Cbf1p-Met4p-Met28p complex, participates in the regulation of sulfur metabolism	nucleus	regulation of transcription from RNA polymerase II promoter*	DNA binding*
YMR311C	GLC8	Regulatory subunit of protein phosphatase 1 (Glc7p), involved in glycogen metabolism and chromosome segregation; proposed to regulate Glc7p activity via conformational alteration; ortholog of the mammalian protein phosphatase inhibitor 2	cytoplasm*	chromosome segregation*	enzyme activator activity
YHR178W	STB5	Activator of multidrug resistance genes, forms a heterodimer with Pdr1p; contains a Zn(II)2Cys6 zinc finger domain that interacts with a PDRE (pleotropic drug resistance element) in vitro; binds Sin3p in a two-hybrid assay	nucleus	transcription*	transcription factor activity
YDR294C	DPL1	Dihydrosphingosine phosphate lyase, regulates intracellular levels of sphingolipid long-chain base phosphates (LCBPs), degrades phosphorylated long chain bases, prefers C16 dihydrosphingosine-l-phosphate as a substrate	endoplasmic reticulum	sphingolipid metabolism*	sphinganine-1-phosphate aldolase activity
YNL307C	MCK1	Protein serine/threonine/tyrosine (dual-specificity) kinase involved in control of chromosome segregation and in regulating entry into meiosis; related to mammalian glycogen synthase kinases of the GSK-3 family	soluble fraction	protein amino acid phosphorylation*	glycogen synthase kinase 3 activity*
YER116C	SLX8	Protein containing a RING finger domain that forms a complex with Hex3p; mutant phenotypes and genetic interactions suggest a possible role in resolving recombination intermediates during DNA replication or repair	nucleus	DNA recombination	DNA binding
YNL186W	UBP10	Ubiquitin-specific protease that deubiquitinates ubiquitin-protein moieties; may regulate silencing by acting on Sir4p; involved in posttranscriptionally regulating Gap1p and possibly other transporters; primarily located in the nucleus	nucleus	chromatin silencing at telomere*	ubiquitin-specific protease activity
YNL199C	GCR2	Transcriptional activator of genes involved in glycolysis; interacts and functions with the DNA-binding protein Gcr1p	nucleus	positive regulation of transcription from RNA polymerase II promoter*	transcriptional activator activity
YJR122W	CAF17	Mitochondrial protein that interacts with Ccr4p in the two-hybrid system; 3'-untranslated region contains a putative mRNA localization element common to genes encoding mitochondrial proteins	mitochondrion	biological process unknown	molecular function unknown
YIL070C	MAM33	Acidic protein of the mitochondrial matrix involved in oxidative phosphorylation; related to the human complement receptor gC1q-R	mitochondrial matrix	aerobic respiration	molecular function unknown
YGR092W	DBF2	Ser/Thr kinase involved in transcription and stress response; functions as part of a network of genes in exit from mitosis; localization is cell cycle regulated; activated by Cdc15p during the exit from mitosis	bud neck*	protein amino acid phosphorylation*	protein serine/threonine kinase activity
YCR068W	ATG15	Lipase, required for intravacuolar lysis of autophagic bodies; located in the endoplasmic reticulum membrane and targeted to intravacuolar vesicles during autophagy via the multivesicular body (MVB) pathway	integral to membrane*	autophagy*	lipase activity
YPL042C	SSN3	Cyclin-dependent protein kinase, component of RNA polymerase II holoenzyme; involved in phosphorylation of the RNA polymerase II C-terminal domain; involved in glucose repression	transcription factor complex	protein amino acid phosphorylation*	general RNA polymerase II transcription factor activity*
YAL021C	CCR4	Component of the CCR4-NOT transcriptional complex, which is involved in regulation of gene expression; component of the major cytoplasmic deadenylase, which is involved in mRNA poly(A) tail shortening	cytoplasm*	regulation of transcription from RNA polymerase II promoter*	3'-5'-exoribonuclease activity
YMR228W	MTF1	Mitochondrial RNA polymerase sigma-like specificity factor required for promoter recognition, interacts with mitochondrial core polymerase Rpo41p, imported into mitochondria via a novel process requiring most of the Mtf1p sequence	mitochondrial matrix	transcription from mitochondrial promoter	S-adenosylmethionine-dependent methyltransferase activity*
YBR036C	CSG2	Endoplasmic reticulum membrane protein, required for mannosylation of inositolphosphorylceramide and for growth at high calcium concentrations	integral to endoplasmic reticulum membrane	calcium ion homeostasis*	enzyme regulator activity
YBR078W	ECM33	GPI-anchored protein of unknown function, has a possible role in apical bud growth; GPI-anchoring on the plasma membrane crucial to function; similar to Sps2p and Pst1p	mitochondrion*	cell wall organization and biogenesis	molecular function unknown
YML032C	RAD52	Protein that stimulates strand exchange by facilitating Rad51p binding to single-stranded DNA; anneals complementary single-stranded DNA; involved in the repair of double-strand breaks in DNA during vegetative growth and meiosis	nucleus*	telomerase-independent telomere maintenance*	recombinase activity*
YDR485C	VPS72	Protein of unknown function, component of the Swr1p complex that incorporates Htz1p into chromatin; required for vacuolar protein sorting	cytoplasm*	protein targeting to vacuole*	molecular function unknown
YDL020C	RPN4	Transcription factor that stimulates expression of proteasome genes; Rpn4p levels are in turn regulated by the 26S proteasome in a negative feedback control mechanism; RPN4 is transcriptionally regulated by various stress responses	proteasome regulatory particle (sensu Eukaryota)*	telomere maintenance*	transcriptional activator activity
YIL053W	RHR2	Constitutively expressed isoform of DL-glycerol-3-phosphatase; involved in glycerol biosynthesis, induced in response to both anaerobic and, along with the Hor2p/Gpp2p isoform, osmotic stress	cytoplasm*	response to osmotic stress*	glycerol-1-phosphatase activity
YDR443C	SSN2	Protein required for stable association of Srb10p-Srb11p kinase with RNA polymerase holoenzyme; subunit of the RNA polymerase II mediator complex; essential for transcriptional regulation	transcription factor complex	negative regulation of transcription from RNA polymerase II promoter	general RNA polymerase II transcription factor activity
YOL012C	HTZ1	Histone variant H2AZ, exchanged for histone H2A in nucleosomes by the SWR1 complex; involved in transcriptional regulation through prevention of the spread of silent heterochromatin	nuclear chromatin*	regulation of transcription from RNA polymerase II promoter*	chromatin binding
YKL016C	ATP7	Subunit d of the stator stalk of mitochondrial F1F0 ATP synthase, which is a large, evolutionarily conserved enzyme complex required for ATP synthesis	proton-transporting ATP synthase, stator stalk (sensu Eukaryota)	protein complex assembly*	structural molecule activity*
YIL093C	RSM25	Mitochondrial ribosomal protein of the small subunit	mitochondrial small ribosomal subunit	protein biosynthesis	structural constituent of ribosome
YLL002W	RTT109	Protein with a role in regulation of Ty1 transposition	nucleus	negative regulation of DNA transposition	molecular function unknown
YDR525W	API2	Dubious open reading frame, unlikely to encode a protein; not conserved in closely related Saccharomyces species; 26% of ORF overlaps the dubious ORF YDR524C-A; insertion mutation in a cdc34-2 mutant background causes altered bud morphology	-	-	-
YKL212W	SAC1	Lipid phosphoinositide phosphatase of the ER and Golgi, involved in protein trafficking and secretion	mitochondrion*	exocytosis*	inositol or phosphatidylinositol phosphatase activity
YML061C	PIF1	DNA helicase involved in telomere formation and elongation; acts as a catalytic inhibitor of telomerase; also plays a role in repair and recombination of mitochondrial DNA	nucleus*	telomere maintenance*	DNA helicase activity
YBR179C	FZO1	Mitochondrial integral membrane protein involved in mitochondrial fusion and maintenance of the mitochondrial genome; contains N-terminal GTPase domain	mitochondrial inner membrane*	mitochondrion organization and biogenesis*	GTPase activity
YPL084W	BRO1	Cytoplasmic class E vacuolar protein sorting (VPS) factor that coordinates deubiquitination in the multivesicular body (MVB) pathway by recruiting Doa4p to endosomes	cytoplasm*	telomere maintenance*	intracellular transporter activity
YAL013W	DEP1	Transcriptional modulator involved in regulation of structural phospholipid biosynthesis genes and metabolically unrelated genes, as well as maintenance of telomeres, mating efficiency, and sporulation	nucleus	telomere maintenance*	transcription regulator activity
YMR016C	SOK2	Nuclear protein that plays a regulatory role in the cyclic AMP (cAMP)-dependent protein kinase (PKA) signal transduction pathway; negatively regulates pseudohyphal differentiation; homologous to several transcription factors	nucleus	pseudohyphal growth	transcription factor activity
YLR067C	PET309	Specific translational activator for the COX1 mRNA, also influences stability of intron-containing COX1 primary transcripts; located in the mitochondrial inner membrane	integral to membrane*	protein biosynthesis*	translation regulator activity
YDR268W	MSW1	Mitochondrial tryptophanyl-tRNA synthetase	mitochondrion	tryptophanyl-tRNA aminoacylation	tryptophan-tRNA ligase activity
YAR015W	ADE1	N-succinyl-5-aminoimidazole-4-carboxamide ribotide (SAICAR) synthetase, required for 'de novo' purine nucleotide biosynthesis; red pigment accumulates in mutant cells deprived of adenine	cytoplasm*	'de novo' IMP biosynthesis*	phosphoribosylaminoimidazolesuccinocarboxamide synthase activity
YDR408C	ADE8	Phosphoribosyl-glycinamide transformylase, catalyzes a step in the 'de novo' purine nucleotide biosynthetic pathway	cytoplasm*	'de novo' IMP biosynthesis*	phosphoribosylglycinamide formyltransferase activity
YMR294W	JNM1	Component of the yeast dynactin complex, consisting of Nip100p, Jnm1p, and Arp1p; required for proper nuclear migration and spindle partitioning during mitotic anaphase B	dynactin complex	nuclear migration	structural constituent of cytoskeleton
YBL007C	SLA1	Cytoskeletal protein binding protein required for assembly of the cortical actin cytoskeleton; contains 3 SH3 domains; interacts with proteins regulating actin dynamics and with proteins required for endocytosis	actin cortical patch	cell wall organization and biogenesis*	protein binding, bridging*
YML124C	TUB3	Alpha-tubulin; associates with beta-tubulin (Tub2p) to form tubulin dimer, which polymerizes to form microtubules; expressed at lower level than Tub1p	spindle pole body*	mitotic sister chromatid segregation*	structural constituent of cytoskeleton
YMR263W	SAP30	Subunit of a histone deacetylase complex, along with Rpd3p and Sin3p, that is involved in silencing at telomeres, rDNA, and silent mating-type loci; involved in telomere maintenance	histone deacetylase complex	telomere maintenance*	histone deacetylase activity
YGL066W	SGF73	Probable 73 kDa subunit of SAGA histone acetyltransferase complex	SAGA complex	histone acetylation	molecular function unknown
YJL101C	GSH1	Gamma glutamylcysteine synthetase, catalyzes the first step in the gamma-glutamyl cycle for glutathione (GSH) biosynthesis; expression induced by oxidants, cadmium, and mercury	intracellular	response to cadmium ion*	glutamate-cysteine ligase activity
YLR056W	ERG3	C-5 sterol desaturase, catalyzes the introduction of a C-5(6) double bond into episterol, a precursor in ergosterol biosynthesis; mutants are viable, but cannot grow on non-fermentable carbon sources	endoplasmic reticulum	endocytosis*	C-5 sterol desaturase activity
YDR323C	PEP7	Multivalent adaptor protein that facilitates vesicle-mediated vacuolar protein sorting by ensuring high-fidelity vesicle docking and fusion, which are essential for targeting of vesicles to the endosome; required for vacuole inheritance	cytoplasm*	vesicle fusion*	molecular function unknown
YER177W	BMH1	14-3-3 protein, major isoform; binds proteins and DNA, involved in regulation of many processes including exocytosis and vesicle transport, Ras/MAPK signaling during pseudohyphal development, rapamycin-sensitive signaling, and others	nucleus	sporulation (sensu Fungi)*	protein binding*
YJL176C	SWI3	Subunit of the SWI/SNF chromatin remodeling complex, which regulates transcription by remodeling chromosomes; required for transcription of many genes, including ADH1, ADH2, GAL1, HO, INO1 and SUC2	SWI/SNF complex*	chromatin remodeling	general RNA polymerase II transcription factor activity
YMR188C	MRPS17	Mitochondrial ribosomal protein of the small subunit	mitochondrial small ribosomal subunit	protein biosynthesis*	structural constituent of ribosome
YBL090W	MRP21	Mitochondrial ribosomal protein of the large subunit; MRP21 exhibits genetic interactions with mutations in the COX2 and COX3 mRNA 5'-untranslated leader sequences	mitochondrial small ribosomal subunit	protein biosynthesis*	structural constituent of ribosome
YDR405W	MRP20	Mitochondrial ribosomal protein of the large subunit	mitochondrial large ribosomal subunit	protein biosynthesis	structural constituent of ribosome
YLR087C	CSF1	Protein required for fermentation at low temperature	mitochondrion	fermentation	molecular function unknown
YJL201W	ECM25	Non-essential protein of unknown function; promoter contains a consensus binding sequence for factor Abf1p	cytoplasm	cell wall organization and biogenesis*	molecular function unknown
YDR369C	XRS2	Protein required for DNA repair; component of the Mre11 complex, which is involved in double strand breaks, meiotic recombination, telomere maintenance, and checkpoint signaling	nucleus*	telomere maintenance*	protein binding*
YBR293W	VBA2	Permease of basic amino acids in the vacuolar membrane	vacuolar membrane (sensu Fungi)	basic amino acid transport	multidrug transporter activity*
YDR495C	VPS3	Cytoplasmic protein required for the sorting and processing of soluble vacuolar proteins, acidification of the vacuolar lumen, and assembly of the vacuolar H+-ATPase	cytoplasm	telomere maintenance*	molecular function unknown
YDL106C	PHO2	Homeobox transcription factor; regulatory targets include genes involved in phosphate metabolism; binds cooperatively with Pho4p to the PHO5 promoter; phosphorylation of Pho2p facilitates interaction with Pho4p	nucleus	transcription*	transcription factor activity
YHR154W	RTT107	Protein that interacts with Mms22p and is implicated in Mms22-dependent DNA repair during S phase, damage induces phosphorylation by Mec1p at one or more SQ/TQ motifs; has four BRCT domains; has a role in regulation of Ty1 transposition	nucleus	double-strand break repair*	molecular function unknown
YIL098C	FMC1	Mitochondrial matrix protein, required for assembly or stability at high temperature of the F1 sector of mitochondrial F1F0 ATP synthase	mitochondrion	protein complex assembly	molecular function unknown
YDR175C	RSM24	Mitochondrial ribosomal protein of the small subunit	mitochondrial small ribosomal subunit	protein biosynthesis*	structural constituent of ribosome
YLR330W	CHS5	Protein of unknown function, involved in chitin biosynthesis by regulating Chs3p localization, also involved in cell fusion during mating	cytoplasm	spore wall assembly (sensu Fungi)*	molecular function unknown
YNL032W	SIW14	Tyrosine phosphatase that plays a role in actin filament organization and endocytosis; localized to the cytoplasm	cytoplasm	endocytosis*	protein tyrosine phosphatase activity
YCL029C	BIK1	Microtubule-associated protein, component of the interface between microtubules and kinetochore, involved in sister chromatid separation; essential in polyploid cells but not in haploid or diploid cells; ortholog of mammalian CLIP-170	spindle pole body*	mitotic spindle organization and biogenesis in nucleus*	microtubule binding
YHR012W	VPS29	Endosomal protein that is a subunit of the membrane-associated retromer complex essential for endosome-to-Golgi retrograde transport; forms a subcomplex with Vps35p and Vps26p that selects cargo proteins for endosome-to-Golgi retrieval	endosome*	retrograde transport, endosome to Golgi	molecular function unknown
YMR077C	VPS20	Myristoylated subunit of ESCRTIII, the endosomal sorting complex required for transport of transmembrane proteins into the multivesicular body pathway to the lysosomal/vacuolar lumen; cytoplasmic protein recruited to endosomal membranes	cytoplasm*	late endosome to vacuole transport*	protein binding
YDR337W	MRPS28	Mitochondrial ribosomal protein of the small subunit	mitochondrial small ribosomal subunit	protein biosynthesis*	structural constituent of ribosome*
YNL005C	MRP7	Mitochondrial ribosomal protein of the large subunit	mitochondrial large ribosomal subunit	protein biosynthesis	structural constituent of ribosome*
YPL183W-A	-	-	mitochondrial large ribosomal subunit	protein biosynthesis	structural constituent of ribosome
YLR304C	ACO1	Aconitase, required for the tricarboxylic acid (TCA) cycle and also independently required for mitochondrial genome maintenance; component of the mitochondrial nucleoid; mutation leads to glutamate auxotrophy	cytosol*	mitochondrial genome maintenance*	aconitate hydratase activity
YLR069C	MEF1	Mitochondrial elongation factor involved in translational elongation	mitochondrion	translational elongation	translation elongation factor activity
YDR264C	AKR1	Palmitoyl transferase involved in protein palmitoylation; acts as a negative regulator of pheromone response pathway; required for endocytosis of pheromone receptors; involved in cell shape control; contains ankyrin repeats	membrane	endocytosis*	protein-cysteine S-palmitoleyltransferase activity
YHR013C	ARD1	Subunit of the N-terminal acetyltransferase NatA (Nat1p, Ard1p, Nat5p); N-terminally acetylates many proteins, which influences multiple processes such as the cell cycle, heat-shock resistance, mating, sporulation, and telomeric silencing	cytosolic ribosome (sensu Eukaryota)*	N-terminal protein amino acid acetylation	peptide alpha-N-acetyltransferase activity
YML121W	GTR1	Cytoplasmic GTP binding protein and negative regulator of the Ran/Tc4 GTPase cycle, through its homolog and binding partner, Gtr2p; involved in phosphate transport and invasive growth; human RagA and RagB proteins are functional homologs	cytoplasm*	telomere maintenance*	GTPase activity
YMR198W	CIK1	Kinesin-associated protein required for both karyogamy and mitotic spindle organization, interacts stably and specifically with Kar3p and may function to target this kinesin to a specific cellular role; has similarity to Vik1p	spindle pole body*	meiosis*	microtubule motor activity
YDR388W	RVS167	Actin-associated protein, subunit of a complex (Rvs161p-Rvs167p) involved in regulation of actin cytoskeleton, endocytosis, and viability following starvation or osmotic stress; homolog of mammalian amphiphysin	actin cortical patch	endocytosis*	cytoskeletal protein binding
YDR332W	-	-	mitochondrion	biological process unknown	helicase activity
YMR078C	CTF18	Subunit of a complex with Ctf8p that shares some subunits with Replication Factor C and is required for sister chromatid cohesion; may have overlapping functions with Rad24p in the DNA damage replication checkpoint	mitochondrion*	mitotic sister chromatid cohesion	molecular function unknown
YHR183W	GND1	6-phosphogluconate dehydrogenase (decarboxylating), catalyzes an NADPH regenerating reaction in the pentose phosphate pathway; required for growth on D-glucono-delta-lactone and adaptation to oxidative stress	cytoplasm*	response to oxidative stress*	phosphogluconate dehydrogenase (decarboxylating) activity
YBR213W	MET8	Bifunctional dehydrogenase and ferrochelatase, involved in the biosynthesis of siroheme; also involved in the expression of PAPS reductase and sulfite reductase	cellular component unknown	sulfate assimilation*	ferrochelatase activity*
YBR011C	IPP1	Cytoplasmic inorganic pyrophosphatase (PPase), catalyzes the rapid exchange of oxygens from Pi with water, highly expressed and essential for viability, active-site residues show identity to those from E. coli PPase	cytosol	phosphate metabolism	inorganic diphosphatase activity
YJL053W	PEP8	Vacuolar protein sorting protein that forms part of the multimeric membrane-associated retromer complex along with Vps35p, Vps29p, Vps17p, and Vps5p; essential for endosome-to-Golgi retrograde protein transport	endosome*	protein retention in Golgi*	molecular function unknown
YLL040C	VPS13	Protein of unknown function; heterooligomeric or homooligomeric complex; peripherally associated with membranes; homologous to human COH1; involved in sporulation, vacuolar protein sorting and protein-Golgi retention	mitochondrion*	sporulation (sensu Fungi)*	molecular function unknown
YJR102C	VPS25	Component of the ESCRT-II complex, which is involved in ubiquitin-dependent sorting of proteins into the endosome	ESCRT II complex	telomere maintenance*	protein binding
YBR173C	UMP1	Short-lived chaperone required for correct maturation of the 20S proteasome; degraded by proteasome upon completion of its assembly; involved in ubiquitin-mediated proteolysis; mutant defective in degradation of short-lived proteins	cytoplasm*	ubiquitin-dependent protein catabolism*	proteasome activator activity
YBR279W	PAF1	RNA polymerase II-associated protein, defines a large complex that is biochemically and functionally distinct from the Srb-Mediator form of Pol II holoenzyme and is required for full expression of a subset of cell cycle-regulated genes	nucleus*	DNA recombination*	RNA polymerase II transcription elongation factor activity
YOL089C	HAL9	Putative transcription factor containing a zinc finger; overexpression increases salt tolerance through increased expression of the ENA1 (Na+/Li+ extrusion pump) gene while gene disruption decreases both salt tolerance and ENA1 expression	nucleus*	transcription initiation from RNA polymerase II promoter*	specific RNA polymerase II transcription factor activity
YHL020C	OPI1	Transcriptional regulator of a variety of genes; phosphorylation by protein kinase A stimulates Opi1p function in negative regulation of phospholipid biosynthetic genes; involved in telomere maintenance	nucleus	telomere maintenance*	transcription corepressor activity
YDR197W	CBS2	Mitochondrial translational activator of the COB mRNA; interacts with translating ribosomes, acts on the COB mRNA 5'-untranslated leader	mitochondrial inner membrane	protein biosynthesis	molecular function unknown
YAR003W	SWD1	Subunit of the COMPASS (Set1C) complex, which methylates histone H3 on lysine 4 and is required in transcriptional silencing near telomeres; WD40 beta propeller superfamily member with similarity to mammalian Rbbp7	COMPASS complex	telomere maintenance*	histone lysine N-methyltransferase activity (H3-K4 specific)
YLR139C	SLS1	Mitochondrial membrane protein required for assembly of respiratory-chain enzyme complexes III and IV; coordinates expression of mitochondrially-encoded genes; may facilitate delivery of mRNA to membrane-bound translation machinery	integral to membrane*	protein biosynthesis*	molecular function unknown
YBR291C	CTP1	Mitochondrial inner membrane citrate transporter, member of the mitochondrial carrier family	mitochondrial inner membrane	mitochondrial citrate transport	tricarboxylate carrier activity
YCR046C	IMG1	Mitochondrial ribosomal protein of the small subunit, required for respiration and for maintenance of the mitochondrial genome	mitochondrial large ribosomal subunit	protein biosynthesis	structural constituent of ribosome
YNR036C	-	-	mitochondrial small ribosomal subunit	protein biosynthesis	structural constituent of ribosome
YGR061C	ADE6	Formylglycinamidine-ribonucleotide (FGAM)-synthetase, catalyzes a step in the 'de novo' purine nucleotide biosynthetic pathway	cytoplasm	'de novo' IMP biosynthesis*	phosphoribosylformylglycinamidine synthase activity
YBR278W	DPB3	Third-largest subunit of DNA polymerase II (DNA polymerase epsilon), required to maintain fidelity of chromosomal replication and also for inheritance of telomeric silencing; mRNA abundance peaks at the G1/S boundary of the cell cycle	replication fork*	chromatin silencing at telomere*	epsilon DNA polymerase activity
YAL047C	SPC72	Component of the cytoplasmic Tub4p (gamma-tubulin) complex, binds spindle pole bodies and links them to microtubules; has roles in astral microtubule formation and stabilization	outer plaque of spindle pole body	mitotic sister chromatid segregation*	structural constituent of cytoskeleton
YNL271C	BNI1	Formin, nucleates the formation of linear actin filaments, involved in cell processes such as budding and mitotic spindle orientation which require the formation of polarized actin cables, functionally redundant with BNR1	bud neck*	actin filament organization*	cytoskeletal regulatory protein binding
YMR190C	SGS1	Nucleolar DNA helicase of the RecQ family involved in maintenance of genome integrity, regulates chromosome synapsis and meiotic crossing over; has similarity to human BLM and WRN helicases implicated in Bloom and Werner syndromes	nucleolus*	mitotic sister chromatid segregation*	ATP-dependent DNA helicase activity
YBL051C	PIN4	Protein involved in G2/M phase progression and response to DNA damage, interacts with Rad53p; contains an RNA recognition motif, a nuclear localization signal, and several SQ/TQ cluster domains; hyperphosphorylated in response to DNA damage	cytoplasm	G2/M transition of mitotic cell cycle*	molecular function unknown
YPR167C	MET16	3'-phosphoadenylsulfate reductase, reduces 3'-phosphoadenylyl sulfate to adenosine-3',5'-bisphosphate and free sulfite using reduced thioredoxin as cosubstrate, involved in sulfate assimilation and methionine metabolism	cytoplasm*	methionine metabolism*	phosphoadenylyl-sulfate reductase (thioredoxin) activity
YKL001C	MET14	Adenylylsulfate kinase, required for sulfate assimilation and involved in methionine metabolism	cytoplasm*	methionine metabolism*	adenylylsulfate kinase activity
YLR303W	MET17	O-acetyl homoserine-O-acetyl serine sulfhydrylase, required for sulfur amino acid synthesis	cytoplasm	methionine metabolism*	cysteine synthase activity*
YFR030W	MET10	Subunit alpha of assimilatory sulfite reductase, which is responsible for the conversion of sulfite into sulfide	cytoplasm*	sulfate assimilation	sulfite reductase (NADPH) activity
YOR213C	SAS5	Subunit of the SAS complex (Sas2p, Sas4p, Sas5p), which acetylates free histones and nucleosomes and regulates transcriptional silencing; stimulates Sas2p HAT activity	nuclear chromatin*	chromatin silencing at telomere	acetyltransferase activity*
YDR231C	COX20	Mitochondrial inner membrane protein, required for proteolytic processing of Cox2p and its assembly into cytochrome c oxidase	mitochondrial inner membrane	aerobic respiration*	unfolded protein binding
YER141W	COX15	Protein required for the hydroxylation of heme O to form heme A, which is an essential prosthetic group for cytochrome c oxidase	mitochondrial inner membrane	cytochrome c oxidase complex assembly*	oxidoreductase activity, acting on NADH or NADPH, heme protein as acceptor
YNR037C	RSM19	Mitochondrial ribosomal protein of the small subunit, has similarity to E. coli S19 ribosomal protein	mitochondrial small ribosomal subunit	protein biosynthesis	structural constituent of ribosome
YPL173W	MRPL40	Mitochondrial ribosomal protein of the large subunit	mitochondrial large ribosomal subunit	protein biosynthesis	structural constituent of ribosome
YBL038W	MRPL16	Mitochondrial ribosomal protein of the large subunit	mitochondrial large ribosomal subunit	protein biosynthesis	structural constituent of ribosome*
YIL065C	FIS1	Mitochondrial outer membrane protein involved in membrane fission, required for localization of Dnm1p and Mdv1p during mitochondrial division	mitochondrial outer membrane	mitochondrial fission	molecular function unknown
YPR067W	ISA2	Protein required for maturation of mitochondrial and cytosolic Fe/S proteins, localizes to the mitochondrial intermembrane space, overexpression of ISA2 suppresses grx5 mutations	mitochondrial intermembrane space	iron ion transport	molecular function unknown
YGL148W	ARO2	Bifunctional chorismate synthase and flavin reductase, catalyzes the conversion of 5-enolpyruvylshikimate 3-phosphate (EPSP) to form chorismate, which is a precursor to aromatic amino acids	cytoplasm	aromatic amino acid family biosynthesis	chorismate synthase activity*
YLR242C	ARV1	Protein required for normal intracellular sterol distribution and for sphingolipid metabolism; similar to Nup120p and C. elegans R05H5.5 protein	endoplasmic reticulum*	telomere maintenance*	molecular function unknown
YLR423C	ATG17	Protein that interacts with and is required for activation of Apg1p protein kinase; involved in autophagy but not in the Cvt (cytoplasm to vacuole targeting) pathway	cytoplasm	autophagy	kinase activator activity
YGR255C	COQ6	Putative flavin-dependent monooxygenase, involved in ubiquinone (Coenzyme Q) biosynthesis; located on the matrix side of the mitochondrial inner membrane	mitochondrion*	ubiquinone metabolism	ubiquinone biosynthesis monooxygenase activity
YOR031W	CRS5	Copper-binding metallothionein, required for wild-type copper resistance	cytoplasm	response to metal ion	copper ion binding
YER016W	BIM1	Microtubule-binding protein that together with Kar9p makes up the cortical microtubule capture site and delays the exit from mitosis when the spindle is oriented abnormally	spindle pole body*	microtubule nucleation*	structural constituent of cytoskeleton
YDL160C	DHH1	Cytoplasmic DExD/H-box helicase, stimulates mRNA decapping, coordinates distinct steps in mRNA function and decay, interacts with both the decapping and deadenylase complexes, may have a role in mRNA export and translation	cytoplasm*	deadenylylation-dependent decapping*	protein binding*
YOR304W	ISW2	Member of the imitation-switch (ISWI) class of ATP-dependent chromatin remodeling complexes; ATPase component that, with Itc1p, forms a complex required for repression of a-specific genes, INO1, and early meiotic genes during mitotic growth	nucleus*	chromatin remodeling*	ATPase activity
YDR001C	NTH1	Neutral trehalase, degrades trehalose; required for thermotolerance and may mediate resistance to other cellular stresses; may be phosphorylated by Cdc28p	cytoplasm*	response to stress*	alpha,alpha-trehalase activity
YER052C	HOM3	Aspartate kinase (L-aspartate 4-P-transferase); cytoplasmic enzyme that catalyzes the first step in the common pathway for methionine and threonine biosynthesis; expression regulated by Gcn4p and the general control of amino acid synthesis	cytoplasm	methionine metabolism*	aspartate kinase activity
YDR158W	HOM2	Aspartic beta semi-aldehyde dehydrogenase, catalyzes the second step in the common pathway for methionine and threonine biosynthesis; expression regulated by Gcn4p and the general control of amino acid synthesis	cytoplasm*	methionine metabolism*	aspartate-semialdehyde dehydrogenase activity
YBR127C	VMA2	Subunit B of the eight-subunit V1 peripheral membrane domain of the vacuolar H+-ATPase (V-ATPase), an electrogenic proton pump found throughout the endomembrane system; contains nucleotide binding sites; also detected in the cytoplasm	cytoplasm*	vacuolar acidification	hydrogen-transporting ATPase activity, rotational mechanism
YPL234C	TFP3	Vacuolar ATPase V0 domain subunit c', involved in proton transport activity; hydrophobic integral membrane protein (proteolipid) containing four transmembrane segments; N and C termini are in the vacuolar lumen	integral to membrane*	vacuolar acidification	hydrogen-transporting ATPase activity, rotational mechanism
YNR006W	VPS27	Endosomal protein that forms a complex with Hse1p; required for recycling Golgi proteins, forming lumenal membranes and sorting ubiquitinated proteins destined for degradation; has Ubiquitin Interaction Motifs which bind ubiquitin (Ubi4p)	endosome	protein retention in Golgi*	protein binding
YJL047C	RTT101	Cullin subunit of a Roc1p-dependent E3 ubiquitin ligase complex; deletion phenotype suggests a role in anaphase progression; interacts with Mms22p and implicated in Mms22-dependent DNA repair; modified by the ubiquitin-like protein, Rub1p	cytoplasm*	ubiquitin-dependent protein catabolism*	protein binding*
YBR066C	NRG2	Transcriptional repressor that mediates glucose repression and negatively regulates filamentous growth; has similarity to Nrg1p	nucleus	invasive growth (sensu Saccharomyces)	transcriptional repressor activity
YIR021W	MRS1	Protein required for the splicing of two mitochondrial group I introns (BI3 in COB and AI5beta in COX1); forms a splicing complex, containing four subunits of Mrs1p and two subunits of the BI3-encoded maturase, that binds to the BI3 RNA	mitochondrion	Group I intron splicing	RNA binding*
YDR350C	TCM10	Mitochondrial inner membrane protein required for assembly of the F0 sector of mitochondrial F1F0 ATP synthase, which is a large, evolutionarily conserved enzyme complex required for ATP synthesis	mitochondrial inner membrane	protein complex assembly	molecular function unknown
YDL119C	-	-	mitochondrial inner membrane	transport	transporter activity
YNL003C	PET8	S-adenosylmethionine transporter of the mitochondrial inner membrane, member of the mitochondrial carrier family; required for biotin biosynthesis and respiratory growth	mitochondrion*	S-adenosylmethionine transport	S-adenosylmethionine transporter activity
YJR113C	RSM7	Mitochondrial ribosomal protein of the small subunit, has similarity to E. coli S7 ribosomal protein	mitochondrial small ribosomal subunit	protein biosynthesis	structural constituent of ribosome
YBR268W	MRPL37	Mitochondrial ribosomal protein of the large subunit	mitochondrial large ribosomal subunit	protein biosynthesis	structural constituent of ribosome
YOL033W	MSE1	Mitochondrial glutamyl-tRNA synthetase, encoded by a nuclear gene	mitochondrion	protein biosynthesis*	glutamate-tRNA ligase activity
YJL075C	-	Dubious open reading frame, unlikely to encode a protein; not conserved in closely related Saccharomyces species; 85% of ORF overlaps the verified gene NET1	-	-	-
YNL161W	CBK1	Serine/threonine protein kinase that regulates cell morphogenesis pathways; involved in cell wall biosynthesis, apical growth, proper mating projection morphology, bipolar bud site selection in diploid cells, and cell separation	cytoplasm*	regulation of exit from mitosis*	protein kinase activity
YPR119W	CLB2	B-type cyclin involved in cell cycle progression; activates Cdc28p to promote the transition from G2 to M phase; accumulates during G2 and M, then targeted via a destruction box motif for ubiquitin-mediated degradation by the proteasome	cytoplasm*	G2/M transition of mitotic cell cycle*	cyclin-dependent protein kinase regulator activity
YHL031C	GOS1	v-SNARE protein involved in Golgi transport, homolog of the mammalian protein GOS-28/GS28	integral to membrane	vesicle fusion*	v-SNARE activity
YJR083C	ACF4	Protein of unknown function, computational analysis of large-scale protein-protein interaction data suggests a possible role in actin cytoskeleton organization; potential Cdc28p substrate	cellular component unknown	actin cytoskeleton organization and biogenesis	molecular function unknown
YKL051W	SFK1	Plasma membrane protein that may act together with or upstream of Stt4p to generate normal levels of the essential phospholipid PI4P, at least partially mediates proper localization of Stt4p to the plasma membrane	plasma membrane	actin cytoskeleton organization and biogenesis*	molecular function unknown
YDR484W	VPS52	Component of the GARP (Golgi-associated retrograde protein) complex, Vps51p-Vps52p-Vps53p-Vps54p, which is required for the recycling of proteins from endosomes to the late Golgi; involved in localization of actin and chitin	Golgi apparatus*	Golgi to vacuole transport*	protein binding
YLR052W	IES3	Subunit of the INO80 chromatin remodeling complex	nucleus*	chromatin remodeling	molecular function unknown
YIL154C	IMP2'	Transcriptional activator involved in maintenance of ion homeostasis and protection against DNA damage caused by bleomycin and other oxidants, contains a C-terminal leucine-rich repeat	cytoplasm	DNA repair*	transcription coactivator activity
YHR206W	SKN7	Nuclear response regulator and transcription factor, part of a branched two-component signaling system; required for optimal induction of heat-shock genes in response to oxidative stress; involved in osmoregulation	nucleus	response to osmotic stress*	transcription factor activity*
YNL167C	SKO1	Basic leucine zipper (bZIP) transcription factor of the ATF/CREB family that forms a complex with Tup1p and Ssn6p to both activate and repress transcription; cytosolic and nuclear protein involved in the osmotic and oxidative stress responses	nucleus*	negative regulation of transcription from RNA polymerase II promoter	RNA polymerase II transcription factor activity
YMR038C	CCS1	Copper chaperone for superoxide dismutase Sod1p, involved in oxidative stress protection; Met-X-Cys-X2-Cys motif within the N-terminal portion is involved in insertion of copper into Sod1p under conditions of copper deprivation	cytosol*	intracellular copper ion transport	superoxide dismutase copper chaperone activity
YHR051W	COX6	Subunit VI of cytochrome c oxidase, which is the terminal member of the mitochondrial inner membrane electron transport chain; expression is regulated by oxygen levels	respiratory chain complex IV (sensu Eukaryota)	aerobic respiration*	cytochrome-c oxidase activity
YIL002C	INP51	Phosphatidylinositol 4,5-bisphosphate 5-phosphatase, synaptojanin-like protein with an N-terminal Sac1 domain, plays a role in phosphatidylinositol 4,5-bisphosphate homeostasis and in endocytosis; null mutation confers cold-tolerant growth	membrane fraction	cell wall organization and biogenesis*	inositol-polyphosphate 5-phosphatase activity
YGR133W	PEX4	Peroxisomal ubiquitin conjugating enzyme required for peroxisomal matrix protein import and peroxisome biogenesis	peroxisome	peroxisome organization and biogenesis*	ubiquitin conjugating enzyme activity
YDL005C	MED2	Subunit of the RNA polymerase II mediator complex; associates with core polymerase subunits to form the RNA polymerase II holoenzyme; essential for transcriptional regulation	mediator complex	transcription from RNA polymerase II promoter	RNA polymerase II transcription mediator activity
YJL140W	RPB4	RNA polymerase II subunit B32; forms two subunit dissociable complex with Rpb7p; dispensable under some environmental conditions; involved in export of mRNA to cytoplasm under stress conditions; involved in telomere maintenance	cytoplasm*	telomere maintenance*	DNA-directed RNA polymerase activity
YDR099W	BMH2	14-3-3 protein, minor isoform; binds proteins and DNA, involved in regulation of many processes including exocytosis and vesicle transport, Ras/MAPK signaling during pseudohyphal development, rapamycin-sensitive signaling, and others	nucleus	sporulation (sensu Fungi)*	protein binding*
YGL133W	ITC1	Component of the ATP-dependent Isw2p-Itc1p chromatin remodeling complex, required for repression of a-specific genes, repression of early meiotic genes during mitotic growth, and repression of INO1	chromatin accessibility complex	chromatin remodeling*	molecular function unknown
YDL198C	GGC1	Mitochondrial GTP/GDP transporter, essential for mitochondrial genome maintenance; has a role in mitochondrial iron transport; member of the mitochondrial carrier family; (putative) mitochondrial carrier protein	mitochondrial inner membrane	mitochondrial genome maintenance*	guanine nucleotide transporter activity
YGR220C	MRPL9	Mitochondrial ribosomal protein of the large subunit	mitochondrial large ribosomal subunit	protein biosynthesis*	structural constituent of ribosome*
YHR147C	MRPL6	Mitochondrial ribosomal protein of the large subunit	mitochondrial large ribosomal subunit	protein biosynthesis	structural constituent of ribosome
YDL202W	MRPL11	Mitochondrial ribosomal protein of the large subunit	mitochondrial large ribosomal subunit	protein biosynthesis	structural constituent of ribosome
YGL236C	MTO1	Mitochondrial protein, forms a heterodimer complex with Mss1p that performs the 5-carboxymethylaminomethyl modification of the wobble uridine base in mitochondrial tRNAs; required for respiration in paromomycin-resistant 15S rRNA mutants	mitochondrion	protein biosynthesis*	molecular function unknown
YER017C	AFG3	Component, with Yta12p, of the mitochondrial inner membrane m-AAA protease that mediates degradation of misfolded or unassembled proteins and is also required for correct assembly of mitochondrial enzyme complexes	mitochondrial inner membrane*	protein complex assembly*	ATPase activity*
YER061C	CEM1	Mitochondrial beta-keto-acyl synthase with possible role in fatty acid synthesis; required for mitochondrial respiration	mitochondrion	fatty acid biosynthesis	fatty-acid synthase activity
YBL045C	COR1	Core subunit of the ubiquinol-cytochrome c reductase complex (bc1 complex), which is a component of the mitochondrial inner membrane electron transport chain	respiratory chain complex III (sensu Eukaryota)	aerobic respiration	ubiquinol-cytochrome-c reductase activity
YDR516C	EMI2	Non-essential protein of unknown function required for transcriptional induction of the early meiotic-specific transcription factor IME1, also required for sporulation	cytoplasm	sporulation (sensu Fungi)	molecular function unknown
YJR137C	ECM17	Sulfite reductase beta subunit, involved in amino acid biosynthesis, transcription repressed by methionine	cytoplasm*	cell wall organization and biogenesis*	sulfite reductase (NADPH) activity
YDR486C	VPS60	Cytoplasmic and vacuolar membrane protein involved in late endosome to vacuole transport; required for normal filament maturation during pseudohyphal growth; may function in targeting specific cargo proteins for degradation	cytoplasm*	filamentous growth*	molecular function unknown
YKL161C	-	-	cellular component unknown	biological process unknown	protein kinase activity
YDR347W	MRP1	Mitochondrial ribosomal protein of the small subunit; MRP1 exhibits genetic interactions with PET122, encoding a COX3-specific translational activator, and with PET123, encoding a small subunit mitochondrial ribosomal protein	mitochondrial small ribosomal subunit	protein biosynthesis	structural constituent of ribosome
YJL063C	MRPL8	Mitochondrial ribosomal protein of the large subunit	mitochondrial large ribosomal subunit	protein biosynthesis*	structural constituent of ribosome
YKL081W	TEF4	Translation elongation factor EF-1 gamma	mitochondrion*	translational elongation	translation elongation factor activity
YOR036W	PEP12	Target membrane receptor (t-SNARE) for vesicular intermediates traveling between the Golgi apparatus and the vacuole; controls entry of biosynthetic, endocytic, and retrograde traffic into the prevacuolar compartment; syntaxin	Golgi apparatus*	Golgi to vacuole transport	t-SNARE activity
YKL054C	DEF1	RNAPII degradation factor, forms a complex with Rad26p in chromatin, enables ubiquitination and proteolysis of RNAPII present in an elongation complex	nucleus	telomere maintenance*	molecular function unknown
YGR006W	PRP18	Splicing factor involved in the positioning of the 3' splice site during the second catalytic step of splicing, recruited to the spliceosome by Slu7p	U4/U6 x U5 tri-snRNP complex*	nuclear mRNA splicing, via spliceosome*	RNA splicing factor activity, transesterification mechanism*
YCR045C	-	-	cellular component unknown	biological process unknown	serine-type peptidase activity
YCR024C	SLM5	Mitochondrial asparaginyl-tRNA synthetase	mitochondrion	protein biosynthesis	asparagine-tRNA ligase activity
YPL129W	TAF14	Subunit (30 kDa) of TFIID, TFIIF, and SWI/SNF complexes, involved in RNA polymerase II transcription initiation and in chromatin modification, contains a YEATS domain	mediator complex*	chromatin remodeling*	general RNA polymerase II transcription factor activity
YCR085W	-	-	-	-	-
YGL095C	VPS45	Protein of the Sec1p/Munc-18 family, essential for vacuolar protein sorting; required for the function of Pep12p and the early endosome/late Golgi SNARE Tlg2p; essential for fusion of Golgi-derived vesicles with the prevacuolar compartment	cytosol*	protein complex assembly*	unfolded protein binding
YDR463W	STP1	Transcription factor, activated by proteolytic processing in response to signals from the SPS sensor system for external amino acids; activates transcription of amino acid permease genes and may have a role in tRNA processing	nucleus	positive regulation of transcription from RNA polymerase II promoter*	transcription factor activity*
YLR372W	SUR4	Elongase, involved in fatty acid and sphingolipid biosynthesis; synthesizes very long chain 20-26-carbon fatty acids from C18-CoA primers; involved in regulation of sphingolipid biosynthesis	endoplasmic reticulum*	telomere maintenance*	fatty acid elongase activity
YPR160W	GPH1	Non-essential glycogen phosphorylase required for the mobilization of glycogen, activity is regulated by cyclic AMP-mediated phosphorylation, expression is regulated by stress-response elements and by the HOG MAP kinase pathway	cytoplasm	glycogen catabolism	glycogen phosphorylase activity
YPL045W	VPS16	Subunit of the homotypic vacuole fusion and vacuole protein sorting (HOPS) complex; part of the Class C Vps complex essential for membrane docking and fusion at both the Golgi-to-endosome and endosome-to-vacuole stages of protein transport	vacuolar membrane (sensu Fungi)*	protein targeting to vacuole*	molecular function unknown
YFR010W	UBP6	Ubiquitin-specific protease situated in the base subcomplex of the 26S proteasome, releases free ubiquitin from branched polyubiquitin chains; deletion causes hypersensitivity to cycloheximide and other toxic compounds	proteasome regulatory particle (sensu Eukaryota)	protein deubiquitination	ubiquitin-specific protease activity
YMR202W	ERG2	C-8 sterol isomerase, catalyzes the isomerization of the delta-8 double bond to the delta-7 position at an intermediate step in ergosterol biosynthesis	endoplasmic reticulum	ergosterol biosynthesis	C-8 sterol isomerase activity
YCR084C	TUP1	General repressor of transcription, forms complex with Cyc8p, involved in the establishment of repressive chromatin structure through interactions with histones H3 and H4, appears to enhance expression of some genes	nucleus	negative regulation of transcription*	general transcriptional repressor activity
YPL050C	MNN9	Subunit of Golgi mannosyltransferase complex also containing Anp1p, Mnn10p, Mnn11p, and Hoc1p that mediates elongation of the polysaccharide mannan backbone; forms a separate complex with Van1p that is also involved in backbone elongation	membrane*	protein amino acid N-linked glycosylation	mannosyltransferase activity
YER014C-A	BUD25	Protein involved in bud-site selection; diploid mutants display a random budding pattern instead of the wild-type bipolar pattern	cellular component unknown	bud site selection	molecular function unknown
YCR044C	PER1	Vacuolar membrane protein that seems to be involved in Mn2+ homeostasis; mutant is dependent on activation of the unfolded protein response pathway for viability	vacuolar membrane (sensu Fungi)	response to unfolded protein*	molecular function unknown
YGR252W	GCN5	Histone acetyltransferase, acetylates lysine 14 on histone H3; catalytic subunit of the ADA and SAGA histone acetyltransferase complexes; founding member of the Gcn5p-related N-acetyltransferase superfamily	SAGA complex*	histone acetylation*	histone acetyltransferase activity*
YBL024W	NCL1	S-adenosyl-L-methionine-dependent tRNA: m5C-methyltransferase, methylates cytosine to m5C at several positions in tRNAs and intron-containing pre-tRNAs; similar to Nop2p and human proliferation associated nucleolar protein p120	nucleus	tRNA methylation	tRNA (cytosine-5-)-methyltransferase activity
YAL016W	TPD3	Regulatory subunit A of the heterotrimeric protein phosphatase 2A, which also contains regulatory subunit Cdc55p and either catalytic subunit Pph21p or Pph22p; required for cell morphogenesis and for transcription by RNA polymerase III	cytoplasm*	protein biosynthesis*	protein phosphatase type 2A activity
YER155C	BEM2	Rho GTPase activating protein (RhoGAP) involved in the control of cytoskeleton organization and cellular morphogenesis; required for bud emergence	mitochondrion*	cell wall organization and biogenesis*	signal transducer activity*
YJR073C	OPI3	Phospholipid methyltransferase (methylene-fatty-acyl-phospholipid synthase), catalyzes the last two steps in phosphatidylcholine biosynthesis	mitochondrion*	phosphatidylcholine biosynthesis	phosphatidyl-N-methylethanolamine N-methyltransferase activity
YML112W	CTK3	Gamma subunit of C-terminal domain kinase I (CTDK-I), which phosphorylates the C-terminal repeated domain of the RNA polymerase II large subunit (Rpo21p) to affect both transcription and pre-mRNA 3' end processing	nucleus	protein amino acid phosphorylation*	cyclin-dependent protein kinase activity
YGR229C	SMI1	Protein involved in the regulation of cell wall synthesis; proposed to be involved in coordinating cell cycle progression with cell wall integrity	nucleus*	telomere maintenance*	molecular function unknown
YJR090C	GRR1	F-box protein component of the SCF ubiquitin-ligase complex, required for Cln1p and Cln2p degradation; involved in carbon catabolite repression, glucose-dependent divalent cation transport, high-affinity glucose transport, and morphogenesis	cytoplasm*	G1/S transition of mitotic cell cycle*	protein binding*
YDR442W	-	-	-	-	-
YKR007W	MEH1	Component of the EGO complex, which is involved in the regulation of microautophagy; localizes to the vacuolar membrane, loss results in a defect in vacuolar acidification	vacuolar membrane (sensu Fungi)*	vacuolar acidification*	molecular function unknown
YOR290C	SNF2	Catalytic subunit of the SWI/SNF chromatin remodeling complex involved in transcriptional regulation; contains DNA-stimulated ATPase activity; functions interdependently in transcriptional activation with Snf5p and Snf6p	SWI/SNF complex*	chromatin remodeling	general RNA polymerase II transcription factor activity
YJL062W	LAS21	Integral plasma membrane protein involved in the synthesis of the glycosylphosphatidylinositol (GPI) core structure; mutations affect cell wall integrity	integral to plasma membrane*	GPI anchor biosynthesis	transferase activity
YLR119W	SRN2	Component of the ESCRT-I complex, which is involved in ubiquitin-dependent sorting of proteins into the endosome; suppressor of rna1-1 mutation; may be involved in RNA export from nucleus	endosome*	protein targeting to vacuole*	protein binding
YKL023W	-	-	cytoplasm	biological process unknown	molecular function unknown
YNL153C	GIM3	Subunit of the heterohexameric cochaperone prefoldin complex which binds specifically to cytosolic chaperonin and transfers target proteins to it	cytoplasm*	tubulin folding	tubulin binding
YLR417W	VPS36	Component of the ESCRT-II complex, which is involved in ubiquitin-dependent sorting of proteins into the endosome	ESCRT II complex	telomere maintenance*	regulator of G-protein signaling activity
YDR469W	SDC1	Subunit of the COMPASS (Set1C) complex, which methylates histone H3 on lysine 4 and is required in transcriptional silencing near telomeres; has similarity to C. elegans Dpy-30	COMPASS complex	chromatin silencing at telomere*	histone lysine N-methyltransferase activity (H3-K4 specific)
YOR184W	SER1	3-phosphoserine aminotransferase, catalyzes the formation of phosphoserine from 3-phosphohydroxypyruvate, required for serine and glycine biosynthesis; regulated by the general control of amino acid biosynthesis mediated by Gcn4p	cytoplasm	purine base biosynthesis*	phosphoserine transaminase activity
YGR055W	MUP1	High affinity methionine permease, integral membrane protein with 13 putative membrane-spanning regions; also involved in cysteine uptake	integral to plasma membrane	sulfur amino acid transport	L-methionine porter activity
YKL176C	LST4	Protein possibly involved in a post-Golgi secretory pathway; required for the transport of nitrogen-regulated amino acid permease Gap1p from the Golgi to the cell surface	vesicle coat	vesicle-mediated transport*	protein transporter activity
YOL051W	GAL11	Component of the Mediator complex; interacts with RNA polymerase II and the general transcription factors to form the RNA polymerase II holoenzyme; affects transcription by acting as target of activators and repressors	mediator complex	transcription from RNA polymerase II promoter	RNA polymerase II transcription mediator activity
YGL084C	GUP1	Plasma membrane protein with a possible role in proton symport of glycerol; member of the MBOAT family of putative membrane-bound O-acyltransferases	endoplasmic reticulum*	telomere maintenance*	O-acyltransferase activity
YCR009C	RVS161	Amphiphysin-like lipid raft protein; subunit of a complex (Rvs161p-Rvs167p) that regulates polarization of the actin cytoskeleton, endocytosis, cell polarity, cell fusion and viability following starvation or osmotic stress	actin cortical patch*	endocytosis*	cytoskeletal protein binding
YLR337C	VRP1	Proline-rich, actin-associated protein involved in cytoskeletal organization and cytokinesis; related to mammalian Wiskott-Aldrich syndrome protein (WASP)-interacting protein (WIP)	actin cortical patch	endocytosis*	actin binding
YPL002C	SNF8	Component of the ESCRT-II complex, which is involved in ubiquitin-dependent sorting of proteins into the endosome; appears to be functionally related to SNF7; involved in glucose derepression	ESCRT II complex	telomere maintenance*	protein binding
YKL213C	DOA1	WD repeat protein required for ubiquitin-mediated protein degradation, forms complex with Cdc48p, plays a role in controlling cellular ubiquitin concentration; also promotes efficient NHEJ in postdiauxic/stationary phase	cytoplasm*	ubiquitin-dependent protein catabolism*	ubiquitin binding
YCL008C	STP22	Component of the ESCRT-I complex, which is involved in ubiquitin-dependent sorting of proteins into the endosome; homologous to the mouse and human Tsg101 tumor susceptibility gene; mutants exhibit a Class E Vps phenotype	endosome*	telomere maintenance*	protein binding
YKR024C	DBP7	Putative ATP-dependent RNA helicase of the DEAD-box family involved in ribosomal biogenesis	nucleolus	35S primary transcript processing*	ATP-dependent RNA helicase activity
YFL001W	DEG1	Non-essential tRNA:pseudouridine synthase, introduces pseudouridines at position 38 or 39 in tRNA, important for maintenance of translation efficiency and normal cell growth, localizes to both the nucleus and cytoplasm	cytoplasm*	RNA processing	pseudouridylate synthase activity
YPL180W	TCO89	Subunit of TORC1 (Tor1p or Tor2p-Kog1p-Lst8p-Tco89p), a complex that regulates growth in response to nutrient availability; cooperates with Ssd1p in the maintenance of cellular integrity; deletion strains are hypersensitive to rapamycin	vacuolar membrane (sensu Fungi)*	regulation of cell growth*	molecular function unknown
YEL007W	-	-	cytoplasm*	biological process unknown	molecular function unknown
YGR159C	NSR1	Nucleolar protein that binds nuclear localization sequences, required for pre-rRNA processing and ribosome biogenesis	nucleus*	rRNA processing*	RNA binding*
YOR379C	-	-	-	-	-
YBR081C	SPT7	Subunit of the SAGA transcriptional regulatory complex, involved in proper assembly of the complex; also present as a C-terminally truncated form in the SLIK/SALSA transcriptional regulatory complex	mitochondrion*	protein complex assembly*	structural molecule activity
YPL165C	SET6	Protein of unknown function; deletion heterozygote is sensitive to compounds that target ergosterol biosynthesis, may be involved in compound availability	cellular component unknown	biological process unknown	molecular function unknown
YOR304C-A	-	-	cytoplasm*	biological process unknown	molecular function unknown
YIL148W	RPL40A	Fusion protein, identical to Rpl40Bp, that is cleaved to yield ubiquitin and a ribosomal protein of the large (60S) ribosomal subunit with similarity to rat L40; ubiquitin may facilitate assembly of the ribosomal protein into ribosomes	cytosolic large ribosomal subunit (sensu Eukaryota)	protein biosynthesis*	structural constituent of ribosome*
YPL105C	-	-	cytoplasm*	biological process unknown	molecular function unknown
YHR018C	ARG4	Argininosuccinate lyase, catalyzes the final step in the arginine biosynthesis pathway	cytosol	arginine biosynthesis	argininosuccinate lyase activity
YEL061C	CIN8	Kinesin motor protein involved in mitotic spindle assembly and chromosome segregation	mitochondrion*	mitotic sister chromatid segregation*	microtubule motor activity
YLR025W	SNF7	One of four subunits of the endosomal sorting complex required for transport III (ESCRT-III); involved in the sorting of transmembrane proteins into the multivesicular body (MVB) pathway; recruited from the cytoplasm to endosomal membranes	cytoplasm*	telomere maintenance*	protein binding
YNL255C	GIS2	Protein with seven cysteine-rich CCHC zinc-finger motifs, similar to human CNBP, proposed to be involved in the RAS/cAMP signaling pathway	cytoplasm	intracellular signaling cascade	transcription factor activity
YBR147W	-	-	cellular component unknown	biological process unknown	molecular function unknown
YJL136C	RPS21B	Protein component of the small (40S) ribosomal subunit; nearly identical to Rps21Bp and has similarity to rat S21 ribosomal protein	cytosolic small ribosomal subunit (sensu Eukaryota)	protein biosynthesis	structural constituent of ribosome
YDL047W	SIT4	Type 2A-related serine-threonine phosphatase that functions in the G1/S transition of the mitotic cycle; cytoplasmic and nuclear protein that modulates functions mediated by Pkc1p including cell wall and actin cytoskeleton organization	cytoplasm*	telomere maintenance*	protein serine/threonine phosphatase activity

## Sheet: FunCat As
Arsenite-sensitive gene-set Functional Categories according to FunCat at MIPS
The comparison is done to Saccharomyces_cerevisiae containing 6130 annotated genes.
298 out of 306 genes are found:
YAL012w YAL013w YAL016w YAL021c YAL047c YAR003w YAR015w YBL007c YBL024w YBL038w YBL045c YBL051c YBL090w YBR011c YBR036c YBR066c YBR078w YBR081c YBR127c YBR147w YBR173c YBR179c YBR213w YBR268w YBR278w YBR279w YBR291c YBR293w YCL008c YCL029c YCR009c YCR024c YCR044c YCR045c YCR046c YCR047c YCR068w YCR081w YCR084c YCR085w YCR086w YDL005c YDL020c YDL047w YDL074c YDL106c YDL119c YDL160c YDL198c YDL202w…
FUNCTIONAL CATEGORY	abs SET	rel SET	genes SET	abs GENOME	rel GENOME	rel SETminusGENOME	P-VALUE
01 METABOLISM	109	36.5	YAL012w YAL013w YAL016w YAL021c YAR015w YBR011c YBR036c YBR213w YBR293w YCR068w YCR081w YDL047w YDL106c YDL198c YDR001c YDR017c YDR028c YDR158w YDR173c YDR176w YDR207c YDR294c YDR408c YDR443c YDR516c YER017c YER052c YER061c YER141w YFL001w YFR019w YFR030w YGL012w YGL084c YGL148w YGR055w YGR061c YGR092w YGR155w YGR229c YGR255c YHL020c YHR013c YHR018c YHR183w YIL002c YIL053w YIL098c YIL154c YIR017c…	1514	24.6	11.9	1.90051294725021e-06
01.01 amino acid metabolism	25	8.38	YAL012w YAL021c YBR213w YBR293w YDL106c YDR158w YDR173c YDR207c YER052c YFR030w YGL148w YGR055w YGR155w YHR018c YIR017c YJR060w YJR137c YJR139c YKL001c YLR027c YLR303w YLR304c YOL064c YOR184w YPR167c	243	3.96	4.42	0.000276802943048505
01.01.03 assimilation of ammonia, metabolism of the glutamate group	5	1.67	YBR293w YDR173c YHR018c YLR027c YLR304c	47	0.76	0.91	0.0762460066488103
01.01.03.02 metabolism of glutamate	2	0.67	YLR027c YLR304c	23	0.37	0.3	0.308665049582562
01.01.03.02.01 biosynthesis of glutamate	1	0.33	YLR304c	15	0.24	0.09	0.526876103666908
01.01.03.05 metabolism of arginine	3	1.00	YBR293w YDR173c YHR018c	21	0.34	0.66	0.0791810231152008
01.01.03.05.01 biosynthesis of arginine	1	0.33	YHR018c	12	0.19	0.14	0.450401859223008
01.01.05 metabolism of urea cycle, creatine and polyamines	1	0.33	YHR018c	15	0.24	0.09	0.526876103666908
01.01.05.03 metabolism of urea (urea cycle)	1	0.33	YHR018c	6	0.09	0.24	0.258539687877096
01.01.06 metabolism of the aspartate family	15	5.03	YAL012w YBR293w YDR158w YER052c YFR030w YGR155w YHR018c YJR060w YJR137c YJR139c YKL001c YLR027c YLR303w YOL064c YPR167c	66	1.07	3.96	3.98589656834397e-07
01.01.06.01 metabolism of aspartate	2	0.67	YHR018c YLR027c	9	0.14	0.53	0.0676329194626757
01.01.06.01.01 biosynthesis of aspartate	1	0.33	YLR027c	2	0.03	0.3	0.0948710393744925
01.01.06.01.02 degradation of aspartate	1	0.33	YLR027c	2	0.03	0.3	0.0948710393744925
01.01.06.02 metabolism of asparagine	1	0.33	YLR027c	9	0.14	0.19	0.361614639425185
01.01.06.02.01 biosynthesis of asparagine	1	0.33	YLR027c	4	0.06	0.27	0.180768894028638
01.01.06.04 metabolism of threonine	3	1.00	YDR158w YER052c YJR139c	9	0.14	0.86	0.00767578927976396
01.01.06.04.01 biosynthesis of threonine	1	0.33	YJR139c	3	0.04	0.29	0.138886775384023
01.01.06.05 metabolism of methionine	12	4.02	YAL012w YDR158w YER052c YFR030w YGR155w YJR060w YJR137c YJR139c YKL001c YLR303w YOL064c YPR167c	35	0.57	3.45	4.26321436401091e-08
01.01.06.05.01 biosynthesis of methionine	7	2.34	YAL012w YFR030w YGR155w YJR060w YJR137c YKL001c YOL064c	14	0.22	2.12	1.52964573816002e-06
01.01.06.05.01.01 biosynthesis of homocysteine	3	1.00	YAL012w YFR030w YJR137c	7	0.11	0.89	0.00343957639615022
01.01.06.05.01.02 degradation of homocysteine	1	0.33	YGR155w	1	0.01	0.32	0.0486133768352366
01.01.06.06 metabolism of lysine	2	0.67	YBR293w YJR139c	16	0.26	0.41	0.181027564564877
01.01.06.06.01 biosynthesis of lysine	1	0.33	YJR139c	10	0.16	0.17	0.392694338404321
01.01.09 metabolism of the cysteine - aromatic group	10	3.35	YAL012w YBR293w YDL106c YDR158w YER052c YGL148w YGR155w YJR139c YLR303w YOR184w	80	1.30	2.05	0.00507473306631583
01.01.09.02 metabolism of serine	4	1.34	YDR158w YER052c YJR139c YOR184w	15	0.24	1.1	0.00487836337753699
01.01.09.02.01 biosynthesis of serine	1	0.33	YOR184w	7	0.11	0.22	0.294619892483991
01.01.09.03 metabolism of cysteine	3	1.00	YAL012w YGR155w YLR303w	13	0.21	0.79	0.0226209054365509
01.01.09.03.01 biosynthesis of cysteine	3	1.00	YAL012w YGR155w YLR303w	4	0.06	0.94	0.000438715260688823
01.01.09.04 metabolism of phenylalanine	1	0.33	YGL148w	17	0.27	0.06	0.571869222411062
01.01.09.05 metabolism of tyrosine	1	0.33	YGL148w	16	0.26	0.07	0.549932672940377
01.01.09.06 metabolism of tryptophan	1	0.33	YGL148w	20	0.32	0.01	0.631488119222102
01.01.09.07 metabolism of histidine	2	0.67	YBR293w YDL106c	18	0.29	0.38	0.217066258356496
01.01.09.07.01 biosynthesis of histidine	1	0.33	YDL106c	15	0.24	0.09	0.526876103666908
01.01.13 regulation of amino acid metabolism	5	1.67	YAL021c YDR173c YDR207c YIR017c YJR060w	33	0.53	1.14	0.0203381365543659
01.02 nitrogen, sulfur and selenium metabolism	12	4.02	YBR213w YDR207c YFR030w YIR017c YJR060w YJR137c YKL001c YLR027c YLR303w YNL229c YOL064c YPR167c	97	1.58	2.44	0.00242637532948129
01.02.03 sulfur metabolism	6	2.01	YBR213w YFR030w YJR137c YKL001c YOL064c YPR167c	8	0.13	1.88	3.23987815115978e-07
01.02.03.01 sulfate assimilation	6	2.01	YBR213w YFR030w YJR137c YKL001c YOL064c YPR167c	8	0.13	1.88	3.23987815115978e-07
01.02.03.03 assimilatory reduction of sulfur	1	0.33	YPR167c	1	0.01	0.32	0.0486133768352366
01.02.07 regulation of nitrogen, sulfur and selenium metabolism	5	1.67	YBR213w YDR207c YIR017c YJR060w YNL229c	31	0.50	1.17	0.0157531183092868
01.02.07.01 regulation of nitrogen metabolism	1	0.33	YNL229c	8	0.13	0.2	0.328950003873795
01.02.07.03 regulation of sulphur metabolism	1	0.33	YIR017c	1	0.01	0.32	0.0486133768352366
01.03 nucleotide/nucleoside/nucleobase metabolism	7	2.34	YAL021c YAR015w YDL106c YDR408c YFL001w YGR061c YOR184w	224	3.65	-1.31	1
01.03.01 purin nucleotide/nucleoside/nucleobase metabolism	5	1.67	YAR015w YDL106c YDR408c YGR061c YOR184w	61	0.99	0.68	0.173683197302306
01.03.01.03 purine nucleotide/nucleoside/nucleobase anabolism	5	1.67	YAR015w YDL106c YDR408c YGR061c YOR184w	29	0.47	1.2	0.0119149053177213
01.03.04 pyrimidine nucleotide/nucleoside/nucleobase metabolism	1	0.33	YFL001w	48	0.78	-0.45	1
01.03.10 metabolism of cyclic and unusual nucleotides	1	0.33	YFL001w	17	0.27	0.06	0.571869222411062
01.03.13 regulation of nucleotide/nucleoside/nucleobase metabolism	1	0.33	YDL106c	12	0.19	0.14	0.450401859223008
01.03.16 polynucleotide degradation	1	0.33	YAL021c	86	1.40	-1.07	1
01.03.16.01 RNA degradation	1	0.33	YAL021c	51	0.83	-0.5	1
01.04 phosphate metabolism	32	10.7	YAL016w YBR011c YDL047w YDL106c YDR017c YDR028c YDR173c YER017c YER052c YFR019w YGR092w YIL002c YIL053w YJL128c YKL001c YKL048c YKL161c YKL212w YLR113w YML016c YML112w YML121w YNL032w YNL161w YNL218w YNL250w YNL307c YNR031c YOR304w YPL031c YPL042c YPL129w	418	6.81	3.89	0.00641747963271906
01.04.04 regulation of phosphate metabolism	4	1.34	YDL106c YML121w YPL031c YPL129w	18	0.29	1.05	0.00974680022095076
01.05 C-compound and carbohydrate metabolism	39	13.0	YAL021c YCR081w YDR001c YDR028c YDR176w YDR408c YDR443c YDR516c YER061c YGL084c YGR229c YHR183w YIL053w YIL154c YJL121c YJL128c YJL176c YJR090c YJR102c YLR006c YLR025w YLR113w YLR304c YLR330w YLR417w YMR307w YMR311c YNL025c YNL199c YOL051w YOR290c YPL002c YPL031c YPL042c YPL050c YPL129w YPL161c YPL180w YPR160w	505	8.23	4.77	0.00227027330776806
01.05.02 sugar, glucoside, polyol and carboxylate metabolism	3	1.00	YDR001c YJL121c YLR304c	81	1.32	-0.32	1
01.05.02.04 sugar, glucoside, polyol and carboxylate anabolism	2	0.67	YDR001c YJL121c	35	0.57	0.1	0.513233230873609
01.05.02.07 sugar, glucoside, polyol and carboxylate catabolism	3	1.00	YDR001c YJL121c YLR304c	79	1.28	-0.28	1
01.05.03 polysaccharide metabolism	5	1.67	YGR229c YLR330w YMR307w YMR311c YPR160w	65	1.06	0.61	0.207651991808553
01.05.03.01 glycogen metabolism	1	0.33	YMR311c	5	0.08	0.25	0.220620488801649
01.05.03.01.04 glycogen anabolism	1	0.33	YMR311c	5	0.08	0.25	0.220620488801649
01.05.13 transfer of activated C-1 groups	1	0.33	YDR408c	20	0.32	0.01	0.631488119222102
01.05.13.03 tetrahydrofolate-dependent C-1-transfer	1	0.33	YDR408c	13	0.21	0.12	0.477172085759709
01.05.25 regulation of C-compound and carbohydrate metabolism	26	8.72	YAL021c YCR081w YDR028c YDR176w YDR443c YGR229c YIL154c YJL128c YJL176c YJR090c YJR102c YLR006c YLR025w YLR113w YLR330w YLR417w YMR311c YNL025c YNL199c YOL051w YOR290c YPL002c YPL031c YPL042c YPL129w YPL161c	127	2.07	6.65	2.27731038057309e-10
01.06 lipid, fatty acid and isoprenoid metabolism	26	8.72	YAL013w YBR036c YCR068w YDR017c YDR173c YDR207c YDR294c YER061c YFR019w YGL012w YHL020c YHR013c YIL002c YJL062w YJR073c YKL051w YKL212w YKL213c YLR056w YLR242c YLR372w YML008c YMR202w YMR307w YNL280c YPL180w	286	4.66	4.06	0.00139008828111141
01.06.02 membrane lipid metabolism	8	2.68	YDR017c YDR173c YHL020c YIL002c YJL062w YJR073c YKL051w YKL212w	82	1.33	1.35	0.0447868175199396
01.06.02.01 phospholipid metabolism	8	2.68	YDR017c YDR173c YHL020c YIL002c YJL062w YJR073c YKL051w YKL212w	68	1.10	1.58	0.016572892379721
01.06.05 fatty acid metabolism	2	0.67	YER061c YLR372w	24	0.39	0.28	0.326861649258806
01.06.06 isoprenoid metabolism	5	1.67	YGL012w YLR056w YML008c YMR202w YNL280c	41	0.66	1.01	0.0469750759253359
01.06.06.11 tetracyclic and pentacyclic triterpenes (cholesterin, steroids and hopanoids) metabolism	5	1.67	YGL012w YLR056w YML008c YMR202w YNL280c	36	0.58	1.09	0.0287188878223185
01.06.10 regulation of lipid, fatty acid and isoprenoid metabolism	3	1.00	YAL013w YDR207c YHL020c	26	0.42	0.58	0.130037703599067
01.07 metabolism of vitamins, cofactors, and prosthetic groups	6	2.01	YER141w YGL148w YGR255c YIL098c YJL101c YOR184w	164	2.67	-0.66	1
01.07.01 biosynthesis of vitamins, cofactors, and prosthetic groups	4	1.34	YER141w YGR255c YJL101c YOR184w	110	1.79	-0.45	1
01.20 secondary metabolism	4	1.34	YBR213w YDL198c YGR255c YJL101c	78	1.27	0.0700000000000001	0.529895212483037
01.20.19 metabolism of secondary products derived from glycine, L-serine and L-alanine	2	0.67	YBR213w YDL198c	19	0.30	0.37	0.235321346185989
01.20.19.01 metabolism of porphyrins	2	0.67	YBR213w YDL198c	15	0.24	0.43	0.163372525700438
01.20.37 metabolism of peptide derived compounds	1	0.33	YJL101c	3	0.04	0.29	0.138886775384023
01.20.37.01 metabolism of thioredoxin, glutaredoxin, glutathion	1	0.33	YJL101c	3	0.04	0.29	0.138886775384023
01.25 extracellular metabolism	1	0.33	YLR330w	1	0.01	0.32	0.0486133768352366
01.25.01 extracellular polysaccharide degradation	1	0.33	YLR330w	1	0.01	0.32	0.0486133768352366
02 ENERGY	28	9.39	YBL045c YBR066c YCR046c YDR001c YDR028c YDR099w YDR175c YDR231c YDR350c YER061c YER141w YER177w YGR229c YHR039c-a YHR051w YHR183w YIL017c YIL070c YJL121c YKL016c YLR067c YLR087c YLR139c YLR304c YMR188c YNL199c YPL031c YPR160w	367	5.98	3.41	0.0110321446751606
02.01 glycolysis and gluconeogenesis	3	1.00	YBR066c YIL017c YNL199c	59	0.96	0.04	0.552651999859915
02.01.03 regulation of glycolysis and gluconeogenesis	3	1.00	YBR066c YIL017c YNL199c	19	0.30	0.7	0.0618980118057994
02.07 pentose-phosphate pathway	2	0.67	YHR183w YJL121c	24	0.39	0.28	0.326861649258806
02.10 tricarboxylic-acid pathway (citrate cycle, Krebs cycle, TCA cycle)	1	0.33	YLR304c	31	0.50	-0.17	1
02.11 electron transport and membrane-associated energy conservation	4	1.34	YBL045c YDR231c YHR051w YKL016c	61	0.99	0.35	0.344680504341351
02.13 respiration	12	4.02	YBL045c YCR046c YDR175c YDR231c YER061c YER141w YHR051w YIL070c YKL016c YLR067c YLR139c YMR188c	138	2.25	1.77	0.03553906899936
02.13.03 aerobic respiration	8	2.68	YBL045c YDR175c YDR231c YHR051w YIL070c YLR067c YLR139c YMR188c	77	1.25	1.43	0.0324901998661124
02.16 fermentation	2	0.67	YLR087c YLR304c	47	0.76	-0.09	1
02.16.11 propionate fermentation	1	0.33	YLR304c	2	0.03	0.3	0.0948710393744925
02.19 metabolism of energy reserves (e.g. glycogen, trehalose)	8	2.68	YDR001c YDR028c YDR099w YER177w YGR229c YHR039c-a YPL031c YPR160w	56	0.91	1.77	0.00525717488118194
02.45 energy conversion and regeneration	2	0.67	YDR350c YKL016c	44	0.71	-0.0399999999999999	1
02.45.15 energy generation (e.g. ATP synthase)	1	0.33	YKL016c	21	0.34	-0.01	1
02.45.20 regulation of energy conversion / regeneration	1	0.33	YDR350c	1	0.01	0.32	0.0486133768352366
10 CELL CYCLE AND DNA PROCESSING	79	26.5	YAL016w YAL021c YAL047c YAR003w YBL051c YBR078w YBR081c YBR278w YCL029c YCR086w YDL020c YDL047w YDL074c YDR099w YDR176w YDR207c YDR293c YDR332w YDR369c YDR448w YDR469w YDR484w YDR485c YEL061c YER007w YER016w YER116c YER155c YER177w YGL025c YGL058w YGL133w YGR078c YGR092w YGR252w YHR013c YHR154w YHR206w YIL154c YJL047c YJL080c YJL176c YJR060w YJR090c YKL048c YKL161c YKL213c YLL002w YLR052w YLR320w…	1012	16.5	10	4.89752384611615e-06
10.01 DNA processing	39	13.0	YAR003w YBR081c YBR278w YCR086w YDL074c YDR176w YDR332w YDR369c YDR448w YDR469w YDR485c YER116c YGL025c YGL058w YGL133w YGR252w YHR154w YIL154c YJL047c YJL176c YJR060w YKL213c YLL002w YLR052w YLR320w YML032c YML061c YMR190c YMR228w YMR263w YNL218w YNL250w YNL307c YOL012c YOR213c YOR290c YOR304w YPL129w YPR135w	520	8.48	4.52	0.00381157580742373
10.01.02 DNA topology	4	1.34	YDR332w YML061c YMR190c YNL218w	54	0.88	0.46	0.266937703254158
10.01.03 DNA synthesis and replication	5	1.67	YBR278w YCR086w YGL058w YJR060w YPR135w	138	2.25	-0.58	1
10.01.03.05 extension/ polymerization activity	1	0.33	YBR278w	37	0.60	-0.27	1
10.01.05 DNA recombination and DNA repair	18	6.04	YBR278w YDR369c YER116c YGL025c YGL058w YHR154w YIL154c YJL047c YKL213c YLL002w YLR320w YML032c YML061c YMR190c YMR228w YNL250w YNL307c YPR135w	252	4.11	1.93	0.0639929360202331
10.01.05.01 DNA repair	11	3.69	YBR278w YDR369c YGL058w YIL154c YKL213c YLR320w YML032c YML061c YNL250w YNL307c YPR135w	159	2.59	1.1	0.150110043173168
10.01.05.03 DNA recombination	8	2.68	YDR369c YER116c YHR154w YJL047c YLL002w YML032c YML061c YNL250w	91	1.48	1.2	0.0738744703728176
10.01.05.03.01 meiotic recombination	3	1.00	YDR369c YML032c YNL250w	39	0.63	0.37	0.294275134115653
10.01.05.03.03 somatic / mitotic recombination	2	0.67	YML032c YNL250w	21	0.34	0.33	0.272023174960844
10.01.09 DNA restriction or modification	18	6.04	YAR003w YBR081c YBR278w YDL074c YDR176w YDR448w YDR469w YDR485c YGL133w YGR252w YJL176c YLR052w YMR263w YOL012c YOR213c YOR290c YOR304w YPL129w	199	3.24	2.8	0.00779840140191769
10.01.09.05 DNA conformation modification (e.g. chromatin)	18	6.04	YAR003w YBR081c YBR278w YDL074c YDR176w YDR448w YDR469w YDR485c YGL133w YGR252w YJL176c YLR052w YMR263w YOL012c YOR213c YOR290c YOR304w YPL129w	187	3.05	2.99	0.00409506372314019
10.01.11 regulation of DNA processing	1	0.33	YNL218w	8	0.13	0.2	0.328950003873795
10.03 cell cycle	50	16.7	YAL016w YAL021c YAL047c YBL051c YBR078w YCL029c YCR086w YDL020c YDL047w YDR099w YDR207c YDR293c YDR369c YDR484w YEL061c YER007w YER016w YER155c YER177w YGR078c YGR092w YHR013c YHR206w YJL047c YJL080c YJR060w YJR090c YKL048c YKL161c YML124c YMR078c YMR190c YMR198w YMR294w YNL025c YNL064c YNL153c YNL161w YNL225c YNL250w YNL271c YNL307c YOR213c YOR349w YPL031c YPL042c YPL129w YPL241c YPR119w YPR135w	653	10.6	6.1	0.000635116615545219
10.03.01 mitotic cell cycle and cell cycle control	42	14.0	YAL016w YAL021c YAL047c YBL051c YCL029c YCR086w YDL020c YDL047w YDR099w YDR207c YDR293c YEL061c YER007w YER016w YER155c YER177w YGR078c YGR092w YHR013c YHR206w YJL047c YJL080c YJR090c YKL048c YKL161c YML124c YMR078c YMR190c YMR198w YMR294w YNL064c YNL153c YNL161w YNL225c YNL307c YOR213c YOR349w YPL031c YPL129w YPL241c YPR119w YPR135w	447	7.29	6.71	2.05251776259054e-05
10.03.01.01 mitotic cell cycle	18	6.04	YAL021c YAL047c YBL051c YCL029c YDL020c YDL047w YEL061c YJL047c YJR090c YML124c YMR078c YMR190c YMR198w YMR294w YNL307c YPL129w YPR119w YPR135w	165	2.69	3.35	0.0010102793271419
10.03.01.01.01 G1 phase of mitotic cell cycle	2	0.67	YAL021c YPL129w	22	0.35	0.32	0.290373010100455
10.03.01.01.03 G1/S transition of mitotic cell cycle	2	0.67	YDL047w YJR090c	37	0.60	0.0700000000000001	0.543396850211941
10.03.01.01.09 G2/M transition of mitotic cell cycle	5	1.67	YBL051c YDL020c YMR078c YPR119w YPR135w	50	0.81	0.86	0.0938617586484878
10.03.01.01.11 M phase	8	2.68	YAL047c YCL029c YEL061c YML124c YMR190c YMR198w YMR294w YNL307c	51	0.83	1.85	0.00290752355640735
10.03.01.02 cell cycle arrest	1	0.33	YBL051c	21	0.34	-0.01	1
10.03.01.03 cell cycle checkpoints (checkpoints of morphogenesis, DNA-damage,-replication, mitotic phase and spindle)	6	2.01	YAL016w YDR099w YER016w YER177w YJL047c YKL048c	67	1.09	0.92	0.105715799050338
10.03.02 meiosis	10	3.35	YBR078w YCR086w YDR207c YDR369c YMR190c YMR198w YNL025c YNL250w YNL307c YPL042c	161	2.62	0.73	0.256494727995817
10.03.02.01 meiosis I	3	1.00	YDR207c YDR369c YNL250w	13	0.21	0.79	0.0226209054365509
10.03.03 cytokinesis (cell division) /septum formation and hydrolysis	4	1.34	YAL016w YKL048c YNL225c YNL271c	71	1.15	0.19	0.455832856173172
10.03.04 nuclear and chromosomal cycle	10	3.35	YAL047c YCR086w YER016w YGR092w YJL080c YJR060w YML124c YMR078c YMR190c YPR135w	111	1.81	1.54	0.0427392585710474
10.03.04.03 chromosome condensation	2	0.67	YMR078c YPR135w	22	0.35	0.32	0.290373010100455
10.03.04.05 chromosome segregation/division	5	1.67	YCR086w YJL080c YJR060w YML124c YMR190c	59	0.96	0.71	0.157574268382478
10.03.04.07 nuclear division	1	0.33	YGR092w	11	0.17	0.16	0.422265757874176
10.03.04.09 nuclear migration	3	1.00	YAL047c YER016w YML124c	15	0.24	0.76	0.0335007369751774
10.03.05 cell cycle dependent cytoskeleton reorganization	5	1.67	YCL029c YDR484w YEL061c YMR198w YNL271c	49	0.79	0.88	0.0877749234303772
10.03.05.01 spindle pole body/centrosome and microtubule cycle	4	1.34	YCL029c YEL061c YMR198w YNL271c	42	0.68	0.66	0.145358954669706
10.03.05.03 cell cycle dependent actin filament reorganization	1	0.33	YDR484w	7	0.11	0.22	0.294619892483991
11 TRANSCRIPTION	75	25.1	YAL013w YAL016w YAL021c YAR003w YBL024w YBR066c YBR081c YBR279w YCR081w YCR084c YDL005c YDL020c YDL106c YDL160c YDR017c YDR028c YDR173c YDR176w YDR207c YDR443c YDR448w YDR463w YER116c YER151c YFL001w YGL025c YGL058w YGL070c YGL133w YGR006w YGR092w YGR104c YGR159c YGR252w YHL020c YHR154w YHR178w YHR206w YIL154c YIR017c YIR021w YJL140w YJL176c YJR060w YJR102c YJR122w YKR024c YLR067c YLR113w YLR139c…	1077	17.5	7.6	0.000455061883848301
11.02 RNA synthesis	63	21.1	YAL013w YAL021c YAR003w YBR066c YBR081c YBR279w YCR081w YCR084c YDL005c YDL020c YDL106c YDR017c YDR028c YDR173c YDR176w YDR207c YDR443c YDR448w YDR463w YER151c YGL025c YGL070c YGL133w YGR092w YGR104c YGR252w YHL020c YHR154w YHR178w YHR206w YIL154c YIR017c YJL140w YJL176c YJR060w YJR102c YJR122w YLR113w YLR417w YML007w YML112w YMR016c YMR021c YMR228w YMR263w YNL025c YNL167c YNL186w YNL199c YNL229c…	634	10.3	10.8	1.27177116338023e-08
11.02.03 mRNA synthesis	63	21.1	YAL013w YAL021c YAR003w YBR066c YBR081c YBR279w YCR081w YCR084c YDL005c YDL020c YDL106c YDR017c YDR028c YDR173c YDR176w YDR207c YDR443c YDR448w YDR463w YER151c YGL025c YGL070c YGL133w YGR092w YGR104c YGR252w YHL020c YHR154w YHR178w YHR206w YIL154c YIR017c YJL140w YJL176c YJR060w YJR102c YJR122w YLR113w YLR417w YML007w YML112w YMR016c YMR021c YMR228w YMR263w YNL025c YNL167c YNL186w YNL199c YNL229c…	576	9.39	11.71	2.50953907987392e-10
11.02.03.01 general transcription activities	24	8.05	YBR279w YCR081w YDL005c YDR176w YDR443c YDR448w YDR463w YGL025c YGL070c YGR104c YHL020c YIL154c YIR017c YJL140w YMR021c YMR228w YNL025c YNL167c YNL229c YOL051w YOL089c YPL129w YPR070w YPR199c	235	3.83	4.22	0.000409238308651728
11.02.03.01.01 transcription initiation	2	0.67	YOL089c YPL129w	46	0.75	-0.08	1
11.02.03.01.04 transcription elongation	1	0.33	YBR279w	31	0.50	-0.17	1
11.02.03.04 transcriptional control	58	19.4	YAL013w YAL021c YAR003w YBR066c YBR081c YBR279w YCR081w YCR084c YDL005c YDL020c YDL106c YDR017c YDR028c YDR173c YDR176w YDR207c YDR443c YDR448w YDR463w YER151c YGL025c YGL133w YGR092w YGR104c YGR252w YHL020c YHR154w YHR178w YHR206w YIR017c YJL176c YJR060w YJR102c YJR122w YLR113w YLR417w YML007w YML112w YMR016c YMR021c YMR263w YNL025c YNL167c YNL186w YNL199c YNL255c YOL012c YOL051w YOL089c YOR213c…	495	8.07	11.33	9.93111814037431e-11
11.02.03.04.01 transcription activation	4	1.34	YAR003w YDL020c YIR017c YNL199c	42	0.68	0.66	0.145358954669706
11.02.03.04.03 transcription repression	5	1.67	YBR066c YCR084c YJR102c YLR417w YPL002c	28	0.45	1.22	0.0102585545435895
11.04 RNA processing	9	3.02	YAL021c YDL160c YDR028c YDR463w YFL001w YGR006w YGR159c YIR021w YKR024c	436	7.11	-4.09	1
11.04.01 rRNA processing	2	0.67	YGR159c YKR024c	205	3.34	-2.67	1
11.04.02 tRNA processing	1	0.33	YDR463w	47	0.76	-0.43	1
11.04.03 mRNA processing (splicing, 5'-, 3'-end processing)	4	1.34	YDL160c YDR028c YGR006w YIR021w	186	3.03	-1.69	1
11.04.03.01 splicing	3	1.00	YDR028c YGR006w YIR021w	141	2.30	-1.3	1
11.04.03.03 5'-end processing	1	0.33	YDL160c	7	0.11	0.22	0.294619892483991
11.06 RNA modification	2	0.67	YBL024w YFL001w	64	1.04	-0.37	1
11.06.02 tRNA modification	2	0.67	YBL024w YFL001w	43	0.70	-0.0299999999999999	1
12 PROTEIN SYNTHESIS	36	12.0	YAL016w YBL038w YBL090w YBR268w YCR024c YCR046c YDL202w YDR175c YDR197w YDR268w YDR337w YDR347w YDR405w YGL236c YGR159c YGR220c YHR147c YIL093c YIL148w YJL063c YJL136c YJR113c YKL081w YKL204w YKR024c YLR067c YLR069c YLR139c YMR188c YNL005c YNL255c YNR036c YNR037c YOL033w YPL173w YPL183w-a	480	7.83	4.17	0.00541941546925022
12.01 ribosome biogenesis	25	8.38	YBL038w YBL090w YBR268w YCR046c YDL202w YDR175c YDR337w YDR347w YDR405w YGR159c YGR220c YHR147c YIL093c YIL148w YJL063c YJL136c YJR113c YKR024c YMR188c YNL005c YNL255c YNR036c YNR037c YPL173w YPL183w-a	310	5.05	3.33	0.00825208218827383
12.01.01 ribosomal proteins	24	8.05	YBL038w YBL090w YBR268w YCR046c YDL202w YDR175c YDR337w YDR347w YDR405w YGR159c YGR220c YHR147c YIL093c YIL148w YJL063c YJL136c YJR113c YKR024c YMR188c YNL005c YNR036c YNR037c YPL173w YPL183w-a	246	4.01	4.04	0.000795946157665423
12.04 translation	7	2.34	YBL038w YBL090w YGR220c YKL081w YKL204w YLR069c YNL005c	88	1.43	0.91	0.134958714845493
12.04.01 translation initiation	2	0.67	YBL090w YKL204w	40	0.65	0.02	0.58615850648859
12.04.02 translation elongation	5	1.67	YBL038w YGR220c YKL081w YLR069c YNL005c	21	0.34	1.33	0.00280596938161371
12.07 translational control	4	1.34	YDR197w YGL236c YKL204w YLR067c	55	0.89	0.45	0.277884211049148
12.10 aminoacyl-tRNA-synthetases	3	1.00	YCR024c YDR268w YOL033w	39	0.63	0.37	0.294275134115653
14 PROTEIN FATE (folding, modification, destination)	90	30.2	YAL016w YAR003w YBL007c YBR081c YBR173c YCL008c YCR045c YCR068w YDL020c YDL047w YDL074c YDR028c YDR176w YDR231c YDR264c YDR323c YDR350c YDR448w YDR469w YDR485c YDR495c YEL003w YER007w YER017c YER141w YER151c YFR010w YFR019w YGL058w YGL066w YGL095c YGL206c YGR078c YGR092w YGR105w YGR133w YGR252w YHL031c YHR012w YHR013c YIL098c YIL148w YJL047c YJL053w YJL062w YJL128c YJL179w YJR090c YJR102c YKL016c…	1154	18.8	11.4	7.97390526065931e-07
14.01 protein folding and stabilization	10	3.35	YEL003w YER007w YGR078c YJL179w YLR200w YML094w YMR038c YNL064c YNL153c YOR349w	93	1.51	1.84	0.0143197145113768
14.04 protein targeting, sorting and translocation	23	7.71	YCL008c YDR323c YDR485c YDR495c YFR019w YGL095c YGL206c YHL031c YHR012w YJL053w YJR102c YKL176c YLL040c YLR025w YLR119w YLR148w YLR396c YLR417w YNL064c YNR006w YOR036w YPL002c YPL045w	280	4.56	3.15	0.00898565090621049
14.07 protein modification	42	14.0	YAL016w YAR003w YBR081c YCR068w YDL047w YDL074c YDR028c YDR176w YDR231c YDR264c YDR448w YDR469w YDR495c YER151c YFR010w YGL058w YGL066w YGR092w YGR133w YGR252w YHR013c YJL047c YJL062w YJL128c YJR090c YKL048c YKL161c YLR113w YLR423c YML016c YML112w YMR263w YMR275c YNL032w YNL161w YNL186w YNL307c YNR031c YOR213c YPL031c YPL042c YPL050c	616	10.0	4	0.0139749252000031
14.07.01 modification with fatty acids (e.g. myristylation, palmitylation, farnesylation)	2	0.67	YDR264c YJL062w	33	0.53	0.14	0.481789651412616
14.07.02 modification with sugar residues (e.g. glycosylation, deglycosylation)	1	0.33	YPL050c	69	1.12	-0.79	1
14.07.02.02 N-directed glycosylation, deglycosylation	1	0.33	YPL050c	43	0.70	-0.37	1
14.07.03 modification by phosphorylation, dephosphorylation, autophosphorylation	16	5.36	YAL016w YDL047w YDR028c YGR092w YJL128c YKL048c YKL161c YLR113w YML016c YML112w YNL032w YNL161w YNL307c YNR031c YPL031c YPL042c	186	3.03	2.33	0.0183465822923172
14.07.04 modification by acetylation, deacetylation	8	2.68	YBR081c YDR176w YDR448w YGL066w YGR252w YHR013c YMR263w YOR213c	69	1.12	1.56	0.0179830801264967
14.07.05 modification by ubiquitination, deubiquitination	9	3.02	YDL074c YER151c YFR010w YGL058w YGR133w YJL047c YJR090c YMR275c YNL186w	79	1.28	1.74	0.0138588976092036
14.07.09 posttranslational modification of amino acids (e.g. hydroxylation, methylation)	3	1.00	YAR003w YDL074c YDR469w	26	0.42	0.58	0.130037703599067
14.07.11 protein processing (proteolytic)	3	1.00	YCR068w YDR231c YLR423c	89	1.45	-0.45	1
14.07.11.01 autoproteolytic processing	2	0.67	YCR068w YLR423c	26	0.42	0.25	0.362836540578394
14.10 assembly of protein complexes	17	5.70	YBL007c YBR081c YDL074c YDR231c YDR350c YDR495c YER017c YER141w YGL058w YGL095c YGR105w YGR133w YIL098c YJL047c YJR090c YKL016c YPL234c	199	3.24	2.46	0.0163006377970768
14.13 protein/peptide degradation	21	7.04	YBR173c YCL008c YCR045c YDL020c YDL074c YER017c YER151c YFR010w YGL058w YGR133w YIL148w YJL047c YJR090c YKL054c YKL213c YKR007w YLR423c YMR021c YMR275c YNL186w YPL084w	256	4.17	2.87	0.012470854101437
14.13.01 cytoplasmic and nuclear protein degradation	15	5.03	YBR173c YDL020c YDL074c YER151c YFR010w YGL058w YGR133w YIL148w YJL047c YJR090c YKL054c YKL213c YMR275c YNL186w YPL084w	188	3.06	1.97	0.0394910183384071
14.13.01.01 proteasomal degradation (ubiquitin/proteasomal pathway)	11	3.69	YBR173c YDL020c YDL074c YGL058w YGR133w YIL148w YJL047c YJR090c YKL054c YKL213c YPL084w	128	2.08	1.61	0.0462564093548959
14.13.04 lysosomal and vacuolar protein degradation	2	0.67	YCL008c YKR007w	26	0.42	0.25	0.362836540578394
14.13.04.02 vacuolar protein degradation	1	0.33	YKR007w	11	0.17	0.16	0.422265757874176
16 PROTEIN WITH BINDING FUNCTION OR COFACTOR REQUIREMENT (structural or catalytic)	65	21.8	YBL007c YBL051c YBR066c YBR081c YBR173c YBR213w YBR293w YCL008c YCL029c YCR009c YDL074c YDL160c YDR099w YDR207c YDR231c YDR293c YDR337w YDR369c YDR388w YDR484w YEL003w YER007w YER017c YER116c YER177w YFR030w YGL058w YGL070c YGL095c YGL206c YGR006w YGR078c YGR133w YGR159c YHR183w YIR017c YIR021w YJL047c YJL080c YJL128c YJL140w YJL179w YJR060w YJR090c YJR137c YKL016c YKR024c YLR006c YLR148w YLR200w…	1049	17.1	4.7	0.0187155240940999
16.01 protein binding	37	12.4	YBL007c YBL051c YBR066c YBR173c YCL008c YCL029c YCR009c YDL074c YDL160c YDR099w YDR231c YDR369c YDR388w YDR484w YEL003w YER007w YER177w YGL058w YGL095c YGR006w YGR078c YGR133w YJL047c YJL128c YJL179w YJR090c YLR006c YLR148w YLR200w YLR337c YML094w YMR275c YNL153c YNL250w YNL271c YNR006w YOR349w	392	6.39	6.01	6.08904603503223e-05
16.03 nucleic acid binding	16	5.36	YDR099w YDR207c YDR293c YDR337w YDR369c YER116c YER177w YGL070c YGR159c YIR017c YIR021w YJL080c YJL140w YJR060w YNL250w YPR135w	341	5.56	-0.2	1
16.03.01 DNA binding	12	4.02	YDR099w YDR207c YDR369c YER116c YER177w YGL070c YGR159c YIR017c YJL140w YJR060w YNL250w YPR135w	159	2.59	1.43	0.0853484681201671
16.03.03 RNA binding	5	1.67	YDR293c YDR337w YGR159c YIR021w YJL080c	190	3.09	-1.42	1
16.07 structural protein binding	4	1.34	YBR081c YGL206c YKL016c YNL271c	56	0.91	0.43	0.288901928320297
16.17 metal binding	1	0.33	YOR031w	27	0.44	-0.11	1
16.17.09 heavy metal binding (Cu, Fe, Zn)	1	0.33	YOR031w	8	0.13	0.2	0.328950003873795
16.19 nucleotide/nucleoside/nucleobase binding	11	3.69	YBR293w YDL074c YER017c YJL047c YJR090c YKR024c YLR396c YMR190c YNL218w YNL250w YOR304w	225	3.67	0.02	0.537556751271069
16.19.03 ATP binding	11	3.69	YBR293w YDL074c YER017c YJL047c YJR090c YKR024c YLR396c YMR190c YNL218w YNL250w YOR304w	191	3.11	0.58	0.324561546657661
16.21 complex cofactor/cosubstrate/vitamine binding	5	1.67	YBR213w YFR030w YHR183w YJR137c YNL280c	58	0.94	0.73	0.149762112315141
16.21.07 NAD/NADP binding	5	1.67	YBR213w YFR030w YHR183w YJR137c YNL280c	36	0.58	1.09	0.0287188878223185
18 REGULATION OF METABOLISM AND PROTEIN FUNCTION	23	7.71	YBR036c YBR066c YBR173c YDR028c YDR176w YDR448w YER155c YHL020c YIL154c YJL128c YLR006c YLR417w YLR423c YMR021c YMR228w YMR311c YNL025c YNL032w YNL064c YNL229c YNL307c YNR031c YPR119w	253	4.12	3.59	0.00260585611261199
18.01 regulation by	2	0.67	YBR066c YNL032w	37	0.60	0.0700000000000001	0.543396850211941
18.01.01 regulation by modification	1	0.33	YNL032w	15	0.24	0.09	0.526876103666908
18.01.07 regulation by binding / dissociation	1	0.33	YBR066c	22	0.35	-0.02	1
18.02 regulation of protein activity	22	7.38	YBR036c YBR173c YDR028c YDR176w YDR448w YER155c YHL020c YIL154c YJL128c YLR006c YLR417w YLR423c YMR021c YMR228w YMR311c YNL025c YNL032w YNL064c YNL229c YNL307c YNR031c YPR119w	241	3.93	3.45	0.00305210093631582
18.02.01 enzymatic activity regulation / enzyme regulator	15	5.03	YBR036c YBR173c YDR028c YER155c YJL128c YLR006c YLR423c YMR021c YMR311c YNL025c YNL032w YNL064c YNL307c YNR031c YPR119w	180	2.93	2.1	0.0283177542212083
18.02.01.01 enzyme activator	8	2.68	YBR173c YER155c YJL128c YLR006c YLR423c YMR311c YNL064c YNR031c	67	1.09	1.59	0.0152443131193509
18.02.01.01.01 GTPase activator (GAP)	1	0.33	YER155c	32	0.52	-0.19	1
18.02.01.01.03 protease activator	1	0.33	YBR173c	2	0.03	0.3	0.0948710393744925
18.02.01.01.05 kinase activator	3	1.00	YJL128c YLR423c YNR031c	10	0.16	0.84	0.0105752028615548
18.02.05 regulator of G-protein signalling	1	0.33	YLR417w	15	0.24	0.09	0.526876103666908
18.02.09 regulator of transcription factor	6	2.01	YDR176w YDR448w YHL020c YIL154c YMR228w YNL229c	37	0.60	1.41	0.00815219006327718
20 CELLULAR TRANSPORT, TRANSPORT FACILITIES AND TRANSPORT ROUTES	65	21.8	YBL007c YBR127c YBR291c YBR293w YCL008c YCR009c YDL119c YDL198c YDR027c YDR135c YDR264c YDR323c YDR388w YDR484w YDR485c YDR495c YEL061c YER017c YFR019w YGL084c YGL095c YGL148w YGL206c YGR055w YHL031c YHR012w YHR039c-a YHR051w YIL002c YJL053w YJL080c YJR090c YJR102c YKL016c YKL176c YKL212w YLL040c YLR025w YLR119w YLR148w YLR242c YLR330w YLR337c YLR372w YLR396c YLR417w YML121w YMR038c YMR077c YMR19…	1038	16.9	4.9	0.0150502969651345
20.01 transported compounds (substrates)	26	8.72	YBR127c YBR291c YBR293w YDL198c YDR135c YER017c YGL084c YGL148w YGR055w YHR039c-a YHR051w YJL080c YKL016c YKL176c YLR119w YLR242c YML121w YMR038c YNL003c YNL271c YNR006w YPL234c YPR036w YPR067w YPR124w YPR201w	585	9.54	-0.819999999999999	1
20.01.01 ion transport	12	4.02	YBR127c YBR291c YDL198c YHR039c-a YKL016c YML121w YMR038c YPL234c YPR036w YPR067w YPR124w YPR201w	149	2.43	1.59	0.0580114886383213
20.01.01.01 cation transport (H+, Na+, K+, Ca2+ , NH4+, etc.)	10	3.35	YBR127c YDL198c YHR039c-a YKL016c YMR038c YPL234c YPR036w YPR067w YPR124w YPR201w	122	1.99	1.36	0.0721509600829312
20.01.01.01.01 heavy metal ion transport (Cu+, Fe3+, etc.)	5	1.67	YDL198c YMR038c YPR067w YPR124w YPR201w	53	0.86	0.81	0.113369130843413
20.01.01.07 anion transport	2	0.67	YBR291c YML121w	26	0.42	0.25	0.362836540578394
20.01.01.07.07 phosphate transport	1	0.33	YML121w	11	0.17	0.16	0.422265757874176
20.01.03 C-compound and carbohydrate transport	3	1.00	YBR291c YGL084c YNL003c	63	1.02	-0.02	1
20.01.07 amino acid/amino acid derivatives transport	3	1.00	YBR293w YGR055w YNL003c	45	0.73	0.27	0.375319524494007
20.01.10 protein transport	3	1.00	YER017c YKL176c YNR006w	140	2.28	-1.28	1
20.01.13 lipid/fatty acid transport	2	0.67	YGL084c YLR242c	44	0.71	-0.0399999999999999	1
20.01.15 electron transport	7	2.34	YBR127c YGL148w YHR039c-a YHR051w YKL016c YPL234c YPR036w	83	1.35	0.99	0.10766831450447
20.01.17 nucleotide/nucleoside/nucleobase transport	1	0.33	YDL198c	20	0.32	0.01	0.631488119222102
20.01.21 RNA transport	3	1.00	YJL080c YLR119w YNL271c	86	1.40	-0.4	1
20.01.25 vitamine/cofactor transport	1	0.33	YDR135c	14	0.22	0.11	0.502642531802476
20.03 transport facilities	9	3.02	YBR127c YBR293w YDL119c YDR135c YHR039c-a YKL016c YNL003c YPL234c YPR036w	196	3.19	-0.17	1
20.03.02 carrier (electrochemical potential-driven transport)	1	0.33	YBR293w	18	0.29	0.04	0.592739985002507
20.03.02.03 antiporter	1	0.33	YBR293w	14	0.22	0.11	0.502642531802476
20.03.02.03.01 proton driven antiporter	1	0.33	YBR293w	7	0.11	0.22	0.294619892483991
20.03.22 transport ATPases	5	1.67	YBR127c YHR039c-a YKL016c YPL234c YPR036w	54	0.88	0.79	0.120273052204338
20.03.25 ABC transporters	1	0.33	YDR135c	28	0.45	-0.12	1
20.09 transport routes	54	18.1	YBL007c YBR127c YBR291c YCL008c YCR009c YDL119c YDL198c YDR027c YDR135c YDR264c YDR323c YDR388w YDR484w YDR485c YDR495c YEL061c YER017c YFR019w YGL095c YGL206c YGR055w YHL031c YHR012w YHR039c-a YIL002c YJL053w YJR090c YJR102c YKL016c YKL176c YKL212w YLL040c YLR025w YLR119w YLR148w YLR330w YLR337c YLR372w YLR396c YLR417w YMR077c YMR198w YMR294w YNL003c YNL032w YNL064c YNR006w YOR036w YPL002c YPL04…	713	11.6	6.5	0.000488521564209387
20.09.01 nuclear transport	1	0.33	YLR119w	85	1.38	-1.05	1
20.09.04 mitochondrial transport	7	2.34	YBR291c YDL119c YDL198c YER017c YKL016c YNL003c YNL064c	104	1.69	0.65	0.241182955965358
20.09.07 vesicular transport (Golgi network, etc.)	19	6.37	YDR027c YDR323c YDR484w YGL095c YHL031c YHR012w YJL053w YKL176c YKL212w YLL040c YLR148w YLR330w YLR372w YLR396c YLR417w YNL064c YNR006w YOR036w YPL045w	200	3.26	3.11	0.00372543849776786
20.09.07.05 intra Golgi transport	5	1.67	YHL031c YJL053w YLL040c YLR417w YNR006w	33	0.53	1.14	0.0203381365543659
20.09.07.06 post Golgi transport	1	0.33	YLR372w	6	0.09	0.24	0.258539687877096
20.09.07.27 vesicle fusion	3	1.00	YDR323c YHL031c YOR036w	33	0.53	0.47	0.214772139762515
20.09.13 vacuolar/lysosomal transport	27	9.06	YBR127c YCL008c YDR135c YDR323c YDR485c YDR495c YFR019w YGL095c YGL206c YHR012w YHR039c-a YJR102c YKL176c YLL040c YLR025w YLR119w YLR148w YLR396c YLR417w YMR077c YNR006w YOR036w YPL002c YPL045w YPL084w YPL234c YPR036w	154	2.51	6.55	3.85306507614015e-09
20.09.14 cytoskeleton-dependent transport	3	1.00	YEL061c YMR198w YMR294w	30	0.48	0.52	0.176975494227305
20.09.16 cellular export and secretion	3	1.00	YDR323c YKL212w YLR148w	76	1.23	-0.23	1
20.09.16.09 vesicular cellular export	2	0.67	YDR323c YLR148w	33	0.53	0.14	0.481789651412616
20.09.16.09.03 exocytosis	2	0.67	YDR323c YLR148w	33	0.53	0.14	0.481789651412616
20.09.18 cellular import	11	3.69	YBL007c YCR009c YDR264c YDR388w YGL206c YGR055w YIL002c YJR090c YLR337c YNL032w YPR124w	150	2.44	1.25	0.112424882618718
20.09.18.09 vesicular cellular import	7	2.34	YBL007c YCR009c YDR264c YDR388w YIL002c YLR337c YNL032w	59	0.96	1.38	0.023326847641877
20.09.18.09.01 endocytosis	7	2.34	YBL007c YCR009c YDR264c YDR388w YIL002c YLR337c YNL032w	59	0.96	1.38	0.023326847641877
30 CELLULAR COMMUNICATION/SIGNAL TRANSDUCTION MECHANISM	24	8.05	YDL047w YDL106c YDR017c YDR099w YDR173c YDR264c YDR294c YER155c YER177w YHR206w YIL002c YJL128c YKL212w YLR006c YLR113w YML016c YMR016c YNL032w YNL255c YNL271c YNL307c YNR031c YPL084w YPL161c	234	3.81	4.24	0.000384145031688461
30.01 cellular signalling	21	7.04	YDL047w YDL106c YDR017c YDR099w YDR173c YDR294c YER155c YER177w YHR206w YIL002c YJL128c YKL212w YLR113w YML016c YMR016c YNL032w YNL255c YNL271c YNL307c YNR031c YPL161c	199	3.24	3.8	0.00061010873439328
30.01.05 enzyme mediated signal transduction	13	4.36	YDL047w YDL106c YDR099w YER155c YER177w YJL128c YLR113w YML016c YNL032w YNL271c YNL307c YNR031c YPL161c	133	2.16	2.2	0.0122045497939052
30.01.05.01 protein kinase	7	2.34	YDL047w YJL128c YLR113w YML016c YNL032w YNL307c YNR031c	57	0.92	1.42	0.0196203197875617
30.01.05.01.03 MAPKKK cascade	3	1.00	YJL128c YLR113w YNR031c	27	0.44	0.56	0.141326769088235
30.01.05.05 G-protein mediated signal transduction	5	1.67	YDR099w YER155c YER177w YNL271c YPL161c	69	1.12	0.55	0.243580143639873
30.01.05.05.01 small GTPase mediated signal transduction	5	1.67	YDR099w YER155c YER177w YNL271c YPL161c	58	0.94	0.73	0.149762112315141
30.01.05.07 two-component signal transduction system (e.g. phosphorelay)	1	0.33	YDL106c	2	0.03	0.3	0.0948710393744925
30.01.09 second messenger mediated signal transduction	5	1.67	YDR017c YDR173c YDR294c YIL002c YKL212w	47	0.76	0.91	0.0762460066488103
30.01.09.03 Ca2+ mediated signal transduction	1	0.33	YDR294c	12	0.19	0.14	0.450401859223008
30.01.09.11 polyphosphoinositol mediated signal transduction	4	1.34	YDR017c YDR173c YIL002c YKL212w	20	0.32	1.02	0.0142971707759016
30.05 transmembrane signal transduction	4	1.34	YDR264c YJL128c YLR006c YNR031c	43	0.70	0.64	0.154540849798192
30.05.01 receptor enzyme mediated signalling	1	0.33	YLR006c	11	0.17	0.16	0.422265757874176
30.05.01.10 two-component signal transduction system (sensor kinase component)	1	0.33	YLR006c	3	0.04	0.29	0.138886775384023
32 CELL RESCUE, DEFENSE AND VIRULENCE	48	16.1	YBL051c YBR173c YCR009c YCR044c YDL106c YDR001c YDR017c YDR135c YDR231c YDR293c YDR294c YDR369c YDR388w YFR019w YGL095c YGR159c YHR206w YIL053w YJL101c YJL128c YJL140w YJL179w YJR090c YJR104c YKL048c YKL054c YKL161c YLR006c YLR113w YLR337c YML007w YML016c YML032c YML061c YMR021c YMR038c YNL032w YNL064c YNL250w YNL271c YNL307c YNR031c YOL064c YOL089c YOR031w YPL084w YPL180w YPR200c	554	9.03	7.07	4.26385160924478e-05
32.01 stress response	42	14.0	YBL051c YBR173c YCR009c YCR044c YDL106c YDR001c YDR017c YDR231c YDR293c YDR294c YDR369c YDR388w YFR019w YGL095c YGR159c YHR206w YIL053w YJL128c YJL140w YJL179w YJR090c YJR104c YKL048c YKL054c YKL161c YLR006c YLR113w YLR337c YML007w YML016c YML032c YML061c YMR021c YNL032w YNL064c YNL250w YNL271c YNL307c YNR031c YOL064c YOL089c YPL084w	450	7.34	6.66	2.41412966423151e-05
32.01.01 oxidative stress response	3	1.00	YHR206w YJR104c YML007w	55	0.89	0.11	0.504774490446537
32.01.03 osmotic and salt stress response	11	3.69	YCR009c YDR388w YHR206w YIL053w YKL048c YLR006c YLR113w YLR337c YNL271c YOL064c YOL089c	59	0.96	2.73	0.000102876284480058
32.01.07 unfolded protein response (e.g. ER quality control)	5	1.67	YBR173c YCR044c YDR231c YGL095c YJL179w	69	1.12	0.55	0.243580143639873
32.01.09 DNA damage response	6	2.01	YBL051c YDR369c YKL054c YML032c YML061c YNL250w	77	1.25	0.76	0.170306962294033
32.01.11 nutrient starvation response	2	0.67	YDL106c YDR294c	15	0.24	0.43	0.163372525700438
32.05 disease, virulence and defense	4	1.34	YJL101c YML007w YPL180w YPR200c	35	0.57	0.77	0.0879278145719394
32.05.01 resistance proteins	4	1.34	YJL101c YML007w YPL180w YPR200c	33	0.53	0.81	0.0740073065497535
32.05.01.01 antibiotic resistance	1	0.33	YPL180w	2	0.03	0.3	0.0948710393744925
32.05.01.03 chemical agent resistance	3	1.00	YJL101c YML007w YPR200c	29	0.47	0.53	0.164820926106187
32.05.01.03.03 inorganic chemical agent resistance (e.g. heavy metals)	2	0.67	YJL101c YPR200c	7	0.11	0.56	0.0420584602357254
32.07 detoxification	7	2.34	YDR135c YJL101c YJR104c YLR006c YMR038c YOR031w YPR200c	117	1.90	0.44	0.341820397603037
32.07.03 detoxification by modification	1	0.33	YPR200c	8	0.13	0.2	0.328950003873795
32.07.07 oxygen and radical detoxification	2	0.67	YJR104c YLR006c	26	0.42	0.25	0.362836540578394
32.07.07.07 superoxide metabolism	1	0.33	YJR104c	2	0.03	0.3	0.0948710393744925
34 INTERACTION WITH THE ENVIRONMENT	42	14.0	YBR036c YBR127c YCL029c YCR009c YCR044c YDL198c YDR135c YDR264c YGL095c YHR039c-a YHR178w YJL080c YJL128c YJL176c YJR104c YKL016c YKL161c YKR007w YLR006c YLR113w YLR330w YML016c YML032c YMR021c YMR038c YMR263w YNL161w YNL229c YNL271c YNL307c YNR031c YOL051w YOL089c YOR031w YOR290c YPL084w YPL129w YPL161c YPL234c YPR036w YPR067w YPR124w	463	7.55	6.45	4.76219948468891e-05
34.01 homeostasis	16	5.36	YBR036c YBR127c YCR044c YDL198c YHR039c-a YJR104c YKL016c YKR007w YML016c YMR021c YMR038c YOR031w YPL234c YPR036w YPR067w YPR124w	182	2.96	2.4	0.0151942912634283
34.01.01 homeostasis of cations	16	5.36	YBR036c YBR127c YCR044c YDL198c YHR039c-a YJR104c YKL016c YKR007w YML016c YMR021c YMR038c YOR031w YPL234c YPR036w YPR067w YPR124w	162	2.64	2.72	0.00518608893832048
34.01.01.01 homeostasis of metal ions (Na, K, Ca etc.)	10	3.35	YBR036c YCR044c YDL198c YJR104c YML016c YMR021c YMR038c YOR031w YPR067w YPR124w	98	1.59	1.76	0.0200850799469342
34.01.01.03 homeostasis of protons	6	2.01	YBR127c YHR039c-a YKL016c YKR007w YPL234c YPR036w	48	0.78	1.23	0.0276044778780007
34.11 cellular sensing and response to external stimulus	27	9.06	YCL029c YCR009c YDR135c YDR264c YGL095c YHR178w YJL080c YJL128c YJL176c YKL161c YLR006c YLR113w YLR330w YML032c YMR263w YNL161w YNL229c YNL271c YNL307c YNR031c YOL051w YOL089c YOR031w YOR290c YPL084w YPL129w YPL161c	284	4.63	4.43	0.000566409343679173
34.11.03 chemoperception and response	26	8.72	YCL029c YCR009c YDR135c YDR264c YGL095c YHR178w YJL080c YJL128c YJL176c YKL161c YLR006c YLR113w YLR330w YML032c YMR263w YNL161w YNL229c YNL271c YNL307c YNR031c YOL051w YOL089c YOR031w YOR290c YPL129w YPL161c	240	3.91	4.81	8.91837817001194e-05
34.11.03.07 pheromone response, mating-type determination, sex-specific proteins	15	5.03	YCL029c YCR009c YDR264c YJL080c YJL176c YLR330w YML032c YMR263w YNL161w YNL271c YNL307c YOL051w YOR290c YPL129w YPL161c	189	3.08	1.95	0.0410830213857706
34.11.03.13 osmosensing and response	7	2.34	YGL095c YJL128c YKL161c YLR006c YLR113w YNR031c YOL089c	35	0.57	1.77	0.00123980122658301
34.11.12 perception of nutrients and nutritional adaptation	1	0.33	YPL084w	33	0.53	-0.2	1
38 TRANSPOSABLE ELEMENTS, VIRAL AND PLASMID PROTEINS	3	1.00	YHR154w YJL047c YLL002w	120	1.95	-0.95	1
38.07 proteins necessary for transposon movement	3	1.00	YHR154w YJL047c YLL002w	11	0.17	0.83	0.0140247706952827
40 CELL FATE	24	8.05	YAL016w YBL007c YCR009c YCR086w YDL020c YDR028c YDR099w YDR293c YDR388w YER177w YGL095c YHR206w YJR083c YJR090c YKL048c YKL161c YLR337c YLR423c YMR190c YMR263w YNL161w YNL271c YPL161c YPR135w	273	4.45	3.6	0.00328751758036599
40.01 cell growth / morphogenesis	22	7.38	YAL016w YBL007c YCR009c YCR086w YDL020c YDR028c YDR099w YDR293c YDR388w YER177w YGL095c YHR206w YJR083c YJR090c YKL048c YKL161c YLR337c YLR423c YMR263w YNL161w YNL271c YPL161c	238	3.88	3.5	0.00261259911709396
40.01.03 directional cell growth (morphogenesis)	3	1.00	YGL095c YKL161c YPL161c	37	0.60	0.4	0.267399497399619
40.10 cell death	1	0.33	YMR190c	19	0.30	0.03	0.612596576047869
40.20 cell aging	1	0.33	YPR135w	28	0.45	-0.12	1
41 DEVELOPMENT (Systemic)	4	1.34	YBR081c YLR330w YML124c YNL161w	69	1.12	0.22	0.433942748786971
41.01 fungal/microorganismic development	4	1.34	YBR081c YLR330w YML124c YNL161w	69	1.12	0.22	0.433942748786971
41.01.01 mating (fertilization)	4	1.34	YBR081c YLR330w YML124c YNL161w	69	1.12	0.22	0.433942748786971
42 BIOGENESIS OF CELLULAR COMPONENTS	93	31.2	YAL016w YAL047c YAR003w YBL007c YBL038w YBL090w YBR078w YBR081c YBR179c YBR268w YBR291c YBR293w YCR009c YCR046c YCR068w YCR086w YDL020c YDL047w YDL074c YDL198c YDL202w YDR017c YDR027c YDR175c YDR176w YDR231c YDR293c YDR337w YDR347w YDR388w YDR405w YDR448w YDR469w YDR484w YEL003w YER016w YER155c YFR019w YGL066w YGL095c YGR078c YGR133w YGR220c YGR229c YGR252w YHR012w YHR147c YIL002c YIL065c YIL093c…	862	14.0	17.2	4.88087195070722e-15
42.01 cell wall	15	5.03	YBL007c YBR078w YDL047w YDR027c YDR293c YER155c YGR229c YIL002c YIL154c YJL201w YJR137c YMR307w YNR031c YPL045w YPL050c	214	3.49	1.54	0.0968736555006669
42.02 eukaryotic plasma membrane	1	0.33	YCR068w	6	0.09	0.24	0.258539687877096
42.04 cytoskeleton/structural proteins	32	10.7	YAL016w YAL047c YBL007c YCR009c YCR086w YDL020c YDL047w YDR027c YDR388w YDR484w YEL003w YER016w YER155c YGR078c YJL128c YJL179w YJR083c YKL051w YKL212w YLR200w YLR337c YLR423c YML094w YML124c YMR294w YNL032w YNL153c YNL225c YNL271c YNR031c YPL161c YPL241c	252	4.11	6.59	4.10677842711439e-07
42.04.03 actin cytoskeleton	14	4.69	YAL016w YBL007c YDL047w YDR027c YDR484w YER155c YJL128c YJR083c YKL051w YLR337c YNL032w YNL271c YNR031c YPL161c	96	1.56	3.13	0.000196310798053121
42.04.05 microtubule cytoskeleton	5	1.67	YAL047c YER016w YER155c YNL225c YPL241c	47	0.76	0.91	0.0762460066488103
42.10 nucleus	16	5.36	YAR003w YBR081c YDL074c YDR176w YDR448w YDR469w YER016w YGL066w YGR252w YJR060w YLR052w YML032c YML061c YML124c YMR190c YNL250w	149	2.43	2.93	0.00224477303591612
42.10.03 organization of chromosome structure	13	4.36	YAR003w YBR081c YDL074c YDR176w YDR448w YDR469w YGL066w YGR252w YLR052w YML032c YML061c YMR190c YNL250w	90	1.46	2.9	0.000364462498284086
42.16 mitochondrion	27	9.06	YBL038w YBL090w YBR179c YBR268w YBR291c YCR046c YDL198c YDL202w YDR175c YDR231c YDR337w YDR347w YDR405w YGR220c YHR147c YIL065c YIL093c YJL063c YJR113c YMR188c YMR228w YNL005c YNL218w YNR036c YNR037c YPL173w YPL183w-a	171	2.78	6.28	3.95694718568624e-08
42.19 peroxisome	1	0.33	YGR133w	35	0.57	-0.24	1
42.25 vacuole or lysosome	9	3.02	YBR293w YDR017c YFR019w YGL095c YHR012w YKL051w YLR148w YLR396c YPL045w	44	0.71	2.31	0.000211270437375296
42.29 bud / growth tip	4	1.34	YAL016w YER155c YKL048c YNL271c	30	0.48	0.86	0.055429813016131
43 CELL TYPE DIFFERENTIATION	37	12.4	YAL016w YBL007c YBR066c YBR078w YCR009c YCR047c YCR086w YDL020c YDL047w YDR099w YDR173c YDR293c YDR388w YDR516c YER155c YER177w YGL058w YGL095c YJR083c YJR090c YKL048c YKL161c YLR025w YLR330w YLR337c YLR372w YLR423c YMR016c YMR263w YNL161w YNL225c YNL271c YNL307c YOL051w YOR304c-a YPL161c YPR119w	452	7.37	5.03	0.00104672974668275
43.01 fungal/microorganismic cell type differentiation	37	12.4	YAL016w YBL007c YBR066c YBR078w YCR009c YCR047c YCR086w YDL020c YDL047w YDR099w YDR173c YDR293c YDR388w YDR516c YER155c YER177w YGL058w YGL095c YJR083c YJR090c YKL048c YKL161c YLR025w YLR330w YLR337c YLR372w YLR423c YMR016c YMR263w YNL161w YNL225c YNL271c YNL307c YOL051w YOR304c-a YPL161c YPR119w	452	7.37	5.03	0.00104672974668275
43.01.03 fungal and other eukaryotic cell type differentiation	37	12.4	YAL016w YBL007c YBR066c YBR078w YCR009c YCR047c YCR086w YDL020c YDL047w YDR099w YDR173c YDR293c YDR388w YDR516c YER155c YER177w YGL058w YGL095c YJR083c YJR090c YKL048c YKL161c YLR025w YLR330w YLR337c YLR372w YLR423c YMR016c YMR263w YNL161w YNL225c YNL271c YNL307c YOL051w YOR304c-a YPL161c YPR119w	452	7.37	5.03	0.00104672974668275
43.01.03.05 budding, cell polarity and filament formation	28	9.39	YAL016w YBL007c YBR066c YCR009c YCR047c YCR086w YDL020c YDL047w YDR099w YDR293c YDR388w YER155c YER177w YGL095c YJR083c YJR090c YKL048c YKL161c YLR330w YLR337c YLR372w YLR423c YMR016c YNL161w YNL271c YOR304c-a YPL161c YPR119w	313	5.10	4.29	0.00117134171063619
43.01.03.09 development of asco- basidio- or zygospore	13	4.36	YBR078w YCR086w YDR099w YDR173c YDR516c YER177w YGL058w YLR025w YLR330w YMR263w YNL225c YNL307c YOL051w	167	2.72	1.64	0.0621039273582582
99 UNCLASSIFIED PROTEINS	8	2.68	YBR147w YCR085w YDR486c YDR525w YEL007w YKL023w YPL105c YPL165c	1393	22.7	-20.02	1

## Sheet: Cd sensitive annotated
Cadmium-sensitive gene-set
Feature Name	Gene name	Description	GO Component	GO Process	GO Function
YEL031W	SPF1	P-type ATPase, ion transporter of the ER membrane involved in ER function and Ca2+ homeostasis; required for regulating Hmg2p degradation; confers sensitivity to a killer toxin (SMKT) produced by Pichia farinosa KK1	mitochondrion*	protein amino acid glycosylation*	ATPase activity, coupled to transmembrane movement of ions, phosphorylative mechanism
YGL167C	PMR1	High affinity Ca2+/Mn2+ P-type ATPase required for Ca2+ and Mn2+ transport into Golgi; involved in Ca2+ dependent protein sorting and processing; mutations in human homolog ATP2C1 cause acantholytic skin condition Hailey-Hailey disease	Golgi apparatus	secretory pathway*	calcium-transporting ATPase activity*
YDR483W	KRE2	Alpha1,2-mannosyltransferase of the Golgi involved in protein mannosylation	Golgi apparatus	protein amino acid O-linked glycosylation*	alpha-1,2-mannosyltransferase activity
YJL183W	MNN11	Subunit of a Golgi mannosyltransferase complex that also contains Anp1p, Mnn9p, Mnn10p, and Hoc1p, and mediates elongation of the polysaccharide mannan backbone; has homology to Mnn10p	alpha-1,6-mannosyltransferase complex	protein amino acid glycosylation	alpha-1,6-mannosyltransferase activity
YJR075W	HOC1	Alpha-1,6-mannosyltransferase involved in cell wall mannan biosynthesis; subunit of a Golgi-localized complex that also contains Anp1p, Mnn9p, Mnn11p, and Mnn10p; identified as a suppressor of a cell lysis sensitive pkc1-371 allele	alpha-1,6-mannosyltransferase complex	cell wall mannoprotein biosynthesis*	alpha-1,6-mannosyltransferase activity*
YGL027C	CWH41	Processing alpha glucosidase I, ER type II integral membrane N-glycoprotein involved in assembly of cell wall beta 1,6 glucan and asparagine-linked protein glycosylation; also involved in ER protein quality control and sensing of ER stress	endoplasmic reticulum membrane	cell wall organization and biogenesis	mannosyl-oligosaccharide glucosidase activity
YHL031C	GOS1	v-SNARE protein involved in Golgi transport, homolog of the mammalian protein GOS-28/GS28	integral to membrane	vesicle fusion*	v-SNARE activity
YGL223C	COG1	Essential component of the conserved oligomeric Golgi complex (Cog1p through Cog8p), a cytosolic tethering complex that functions in protein trafficking to mediate fusion of transport vesicles to Golgi compartments	Golgi transport complex	intra-Golgi vesicle-mediated transport*	molecular function unknown
YLR268W	SEC22	R-SNARE protein; assembles into SNARE complex with Bet1p, Bos1p and Sed5p; cycles between the ER and Golgi complex; involved in anterograde and retrograde transport between the ER and Golgi; synaptobrevin homolog	endoplasmic reticulum*	ER to Golgi vesicle-mediated transport*	v-SNARE activity
YGL206C	CHC1	Clathrin heavy chain, subunit of the major coat protein involved in intracellular protein transport and endocytosis; two heavy chains form the clathrin triskelion structural component; the light chain (CLC1) is thought to regulate function	clathrin vesicle coat	endocytosis*	structural molecule activity
YHR079C	IRE1	Serine-threonine kinase and endoribonuclease; transmembrane protein that initiates the unfolded protein response signal by regulating synthesis of Hac1p through HAC1 mRNA splicing	endoplasmic reticulum membrane*	protein amino acid phosphorylation*	protein serine/threonine kinase activity*
YDR027C	VPS54	Component of the GARP (Golgi-associated retrograde protein) complex, Vps51p-Vps52p-Vps53p-Vps54p, which is required for the recycling of proteins from endosomes to the late Golgi; potentially phosphorylated by Cdc28p	mitochondrion*	Golgi to vacuole transport*	molecular function unknown
YJL029C	VPS53	Component of the GARP (Golgi-associated retrograde protein) complex, Vps51p-Vps52p-Vps53p-Vps54p, which is required for the recycling of proteins from endosomes to the late Golgi; required for vacuolar protein sorting	cytoplasm*	Golgi to vacuole transport*	protein binding
YDR484W	VPS52	Component of the GARP (Golgi-associated retrograde protein) complex, Vps51p-Vps52p-Vps53p-Vps54p, which is required for the recycling of proteins from endosomes to the late Golgi; involved in localization of actin and chitin	Golgi apparatus*	Golgi to vacuole transport*	protein binding
YHR012W	VPS29	Endosomal protein that is a subunit of the membrane-associated retromer complex essential for endosome-to-Golgi retrograde transport; forms a subcomplex with Vps35p and Vps26p that selects cargo proteins for endosome-to-Golgi retrieval	endosome*	retrograde transport, endosome to Golgi	molecular function unknown
YJL053W	PEP8	Vacuolar protein sorting protein that forms part of the multimeric membrane-associated retromer complex along with Vps35p, Vps29p, Vps17p, and Vps5p; essential for endosome-to-Golgi retrograde protein transport	endosome*	protein retention in Golgi*	molecular function unknown
YOR069W	VPS5	Nexin-1 homolog required for localizing membrane proteins from a prevacuolar/late endosomal compartment back to the late Golgi apparatus; structural component of the retromer membrane coat complex; forms a retromer subcomplex with Vps17p	cytosol*	protein retention in Golgi*	protein transporter activity
YOR036W	PEP12	Target membrane receptor (t-SNARE) for vesicular intermediates traveling between the Golgi apparatus and the vacuole; controls entry of biosynthetic, endocytic, and retrograde traffic into the prevacuolar compartment; syntaxin	Golgi apparatus*	Golgi to vacuole transport	t-SNARE activity
YNL297C	MON2	Peripheral membrane protein with a role in endocytosis and vacuole integrity, interacts with Arl1p and localizes to the endosome; member of the Sec7p family of proteins	cytosol*	endocytosis*	guanyl-nucleotide exchange factor activity
YDR323C	PEP7	Multivalent adaptor protein that facilitates vesicle-mediated vacuolar protein sorting by ensuring high-fidelity vesicle docking and fusion, which are essential for targeting of vesicles to the endosome; required for vacuole inheritance	cytoplasm*	vesicle fusion*	molecular function unknown
YCL008C	STP22	Component of the ESCRT-I complex, which is involved in ubiquitin-dependent sorting of proteins into the endosome; homologous to the mouse and human Tsg101 tumor susceptibility gene; mutants exhibit a Class E Vps phenotype	endosome*	telomere maintenance*	protein binding
YDR486C	VPS60	Cytoplasmic and vacuolar membrane protein involved in late endosome to vacuole transport; required for normal filament maturation during pseudohyphal growth; may function in targeting specific cargo proteins for degradation	cytoplasm*	filamentous growth*	molecular function unknown
YJR102C	VPS25	Component of the ESCRT-II complex, which is involved in ubiquitin-dependent sorting of proteins into the endosome	ESCRT II complex	telomere maintenance*	protein binding
YKL002W	DID4	Class E Vps protein of the ESCRT-III complex, required for sorting of integral membrane proteins into lumenal vesicles of multivesicular bodies, and for delivery of newly synthesized vacuolar enzymes to the vacuole, involved in endocytosis	cytoplasm*	protein retention in Golgi*	protein binding
YKR035W-A	DID2	Class E protein of the vacuolar protein-sorting (Vps) pathway, associates reversibly with the late endosome, has human ortholog that may be altered in breast tumors	cytoplasm*	protein targeting to vacuole*	molecular function unknown
YLR025W	SNF7	One of four subunits of the endosomal sorting complex required for transport III (ESCRT-III); involved in the sorting of transmembrane proteins into the multivesicular body (MVB) pathway; recruited from the cytoplasm to endosomal membranes	cytoplasm*	telomere maintenance*	protein binding
YLR119W	SRN2	Component of the ESCRT-I complex, which is involved in ubiquitin-dependent sorting of proteins into the endosome; suppressor of rna1-1 mutation; may be involved in RNA export from nucleus	endosome*	protein targeting to vacuole*	protein binding
YLR360W	VPS38	Part of a Vps34p phosphatidylinositol 3-kinase complex that functions in carboxypeptidase Y (CPY) sorting; binds Vps30p and Vps34p to promote production of phosphatidylinositol 3-phosphate (PtdIns3P) which stimulates kinase activity	cellular component unknown	late endosome to vacuole transport	molecular function unknown
YLR417W	VPS36	Component of the ESCRT-II complex, which is involved in ubiquitin-dependent sorting of proteins into the endosome	ESCRT II complex	telomere maintenance*	regulator of G-protein signaling activity
YMR077C	VPS20	Myristoylated subunit of ESCRTIII, the endosomal sorting complex required for transport of transmembrane proteins into the multivesicular body pathway to the lysosomal/vacuolar lumen; cytoplasmic protein recruited to endosomal membranes	cytoplasm*	late endosome to vacuole transport*	protein binding
YNR006W	VPS27	Endosomal protein that forms a complex with Hse1p; required for recycling Golgi proteins, forming lumenal membranes and sorting ubiquitinated proteins destined for degradation; has Ubiquitin Interaction Motifs which bind ubiquitin (Ubi4p)	endosome	protein retention in Golgi*	protein binding
YPL065W	VPS28	Component of the ESCRT-I complex, which is involved in ubiquitin-dependent sorting of proteins into the endosome; involved in transport of precursors for soluble vacuolar hydrolases from the late endosome to the vacuole	endosome*	telomere maintenance*	protein binding
YPL084W	BRO1	Cytoplasmic class E vacuolar protein sorting (VPS) factor that coordinates deubiquitination in the multivesicular body (MVB) pathway by recruiting Doa4p to endosomes	cytoplasm*	telomere maintenance*	intracellular transporter activity
YPR173C	VPS4	AAA-type ATPase required for efficient late endosome to vacuole transport; catalyzes the release of an endosomal membrane-associated class E VPS protein complex; cytoplasmic protein that is also associated with an endosomal compartment	cytoplasm*	protein retention in Golgi*	ATPase activity
YPL002C	SNF8	Component of the ESCRT-II complex, which is involved in ubiquitin-dependent sorting of proteins into the endosome; appears to be functionally related to SNF7; involved in glucose derepression	ESCRT II complex	telomere maintenance*	protein binding
YLR148W	PEP3	Vacuolar peripheral membrane protein that promotes vesicular docking/fusion reactions in conjunction with SNARE proteins, required for vacuolar biogenesis, forms complex with Pep5p that mediates protein transport to the vacuole	vacuolar membrane (sensu Fungi)*	telomere maintenance*	protein binding
YLR396C	VPS33	ATP-binding protein that is a subunit of the homotypic vacuole fusion and vacuole protein sorting (HOPS) complex; essential for membrane docking and fusion at both the Golgi-to-endosome and endosome-to-vacuole stages of protein transport	cytosol*	vacuole fusion, non-autophagic*	ATP binding
YNL246W	VPS75	Protein of unknown function involved in vacuolar protein sorting; detected in the nucleus	nucleus	telomere maintenance*	molecular function unknown
YLL040C	VPS13	Protein of unknown function; heterooligomeric or homooligomeric complex; peripherally associated with membranes; homologous to human COH1; involved in sporulation, vacuolar protein sorting and protein-Golgi retention	mitochondrion*	sporulation (sensu Fungi)*	molecular function unknown
YDR495C	VPS3	Cytoplasmic protein required for the sorting and processing of soluble vacuolar proteins, acidification of the vacuolar lumen, and assembly of the vacuolar H+-ATPase	cytoplasm	telomere maintenance*	molecular function unknown
YPR159W	KRE6	Protein required for beta-1,6 glucan biosynthesis; putative beta-glucan synthase; appears functionally redundant with Skn1p	integral to membrane*	cell wall organization and biogenesis*	glucosidase activity
YPL154C	PEP4	Vacuolar aspartyl protease (proteinase A), required for the posttranslational precursor maturation of vacuolar proteinases; synthesized as a zymogen, self-activates	mitochondrion*	sporulation*	endopeptidase activity*
YAL002W	VPS8	Membrane-associated hydrophilic protein that interacts with the small GTPase, Vps21p, to facilitate soluble vacuolar protein localization; required for localization and trafficking of the CPY sorting receptor; contains a RING finger motif	membrane fraction	late endosome to vacuole transport	molecular function unknown
YGL212W	VAM7	Component of the vacuole SNARE complex involved in vacuolar morphogenesis; SNAP-25 homolog; functions with a syntaxin homolog Vam3p in vacuolar protein trafficking	vacuolar membrane (sensu Fungi)	telomere maintenance*	v-SNARE activity
YLR322W	VPS65	Dubious open reading frame, unlikely to encode a protein; not conserved in closely related Saccharomyces species; 75% of ORF overlaps the verified gene SFH1; deletion causes a vacuolar protein sorting defect	-	-	-
YOR332W	VMA4	Subunit E of the eight-subunit V1 peripheral membrane domain of the vacuolar H+-ATPase (V-ATPase), an electrogenic proton pump found throughout the endomembrane system; required for the V1 domain to assemble onto the vacuolar membrane	vacuolar membrane (sensu Fungi)*	vacuolar acidification	hydrogen-transporting ATPase activity, rotational mechanism
YML097C	VPS9	A guanine nucleotide exchange factor involved in vesicle-mediated vacuolar protein transport; specifically stimulates the intrinsic guanine nucleotide exchange activity of Vps21p/Rab5: similar to mammalian ras inhibitors; binds ubiquitin	cytosol	telomere maintenance*	guanyl-nucleotide exchange factor activity
YFR019W	FAB1	1-phosphatidylinositol-3-phosphate 5-kinase; vacuolar membrane kinase that generates phosphatidylinositol (3,5)P2, which is involved in vacuolar sorting and homeostasis	mitochondrion*	response to stress*	1-phosphatidylinositol-3-phosphate 5-kinase activity
YDR080W	VPS41	Vacuolar membrane protein that is a subunit of the homotypic vacuole fusion and vacuole protein sorting (HOPS) complex; essential for membrane docking and fusion at the Golgi-to-endosome and endosome-to-vacuole stages of protein transport	vacuole (sensu Fungi)*	vacuole fusion, non-autophagic*	Rab guanyl-nucleotide exchange factor activity
YOR070C	GYP1	Cis-golgi GTPase-activating protein (GAP) for the Rab family members Ypt1p (in vivo) and for Ypt1p, Sec4p, Ypt7p, and Ypt51p (in vitro); involved in vesicle docking and fusion	mitochondrion*	vesicle-mediated transport	Rab GTPase activator activity
YBR131W	CCZ1	Protein involved in vacuolar assembly, essential for autophagy and the cytoplasm-to-vacuole pathway	membrane*	protein targeting to vacuole*	guanyl-nucleotide exchange factor activity
YML001W	YPT7	GTPase; GTP-binding protein of the rab family; required for homotypic fusion event in vacuole inheritance, for endosome-endosome fusion, similar to mammalian Rab7	mitochondrial outer membrane*	vesicle-mediated transport*	GTPase activity
YDL077C	VAM6	Vacuolar protein that plays a critical role in the tethering steps of vacuolar membrane fusion by facilitating guanine nucleotide exchange on small guanosine triphosphatase Ypt7p	vacuole (sensu Fungi)*	telomere maintenance*	Rab guanyl-nucleotide exchange factor activity
YPR167C	MET16	3'-phosphoadenylsulfate reductase, reduces 3'-phosphoadenylyl sulfate to adenosine-3',5'-bisphosphate and free sulfite using reduced thioredoxin as cosubstrate, involved in sulfate assimilation and methionine metabolism	cytoplasm*	methionine metabolism*	phosphoadenylyl-sulfate reductase (thioredoxin) activity
YFR030W	MET10	Subunit alpha of assimilatory sulfite reductase, which is responsible for the conversion of sulfite into sulfide	cytoplasm*	sulfate assimilation	sulfite reductase (NADPH) activity
YLR303W	MET17	O-acetyl homoserine-O-acetyl serine sulfhydrylase, required for sulfur amino acid synthesis	cytoplasm	methionine metabolism*	cysteine synthase activity*
YAL012W	CYS3	Cystathionine gamma-lyase, catalyzes one of the two reactions involved in the transsulfuration pathway that yields cysteine from homocysteine with the intermediary formation of cystathionine;	cytoplasm	sulfur amino acid metabolism*	cystathionine gamma-lyase activity
YJL101C	GSH1	Gamma glutamylcysteine synthetase, catalyzes the first step in the gamma-glutamyl cycle for glutathione (GSH) biosynthesis; expression induced by oxidants, cadmium, and mercury	intracellular	response to cadmium ion*	glutamate-cysteine ligase activity
YOL049W	GSH2	Glutathione synthetase, catalyzes the ATP-dependent synthesis of glutathione (GSH) from gamma-glutamylcysteine and glycine; induced by oxidative stress and heat shock	intracellular	glutathione biosynthesis	glutathione synthase activity
YJR139C	HOM6	Homoserine dehydrogenase (L-homoserine:NADP oxidoreductase), dimeric enzyme that catalyzes the third step in the common pathway for methionine and threonine biosynthesis; enzyme has nucleotide-binding, dimerization and catalytic regions	cytoplasm*	methionine metabolism*	homoserine dehydrogenase activity
YDR253C	MET32	Zinc-finger DNA-binding protein, involved in regulating expression of the methionine biosynthetic genes, similar to Met31p	nucleus	sulfur amino acid metabolism	DNA binding*
YIR017C	MET28	Transcriptional activator in the Cbf1p-Met4p-Met28p complex, participates in the regulation of sulfur metabolism	nucleus	regulation of transcription from RNA polymerase II promoter*	DNA binding*
YJR137C	ECM17	Sulfite reductase beta subunit, involved in amino acid biosynthesis, transcription repressed by methionine	cytoplasm*	cell wall organization and biogenesis*	sulfite reductase (NADPH) activity
YER091C	MET6	Cobalamin-independent methionine synthase, involved in amino acid biosynthesis; requires a minimum of two glutamates on the methyltetrahydrofolate substrate, similar to bacterial metE homologs	cytoplasm	methionine biosynthesis	5-methyltetrahydropteroyltriglutamate-homocysteine S-methyltransferase activity
YKR069W	MET1	S-adenosyl-L-methionine uroporphyrinogen III transmethylase, involved in sulfate assimilation, methionine metabolism, and siroheme biosynthesis	cellular component unknown	methionine metabolism*	uroporphyrin-III C-methyltransferase activity
YBR213W	MET8	Bifunctional dehydrogenase and ferrochelatase, involved in the biosynthesis of siroheme; also involved in the expression of PAPS reductase and sulfite reductase	cellular component unknown	sulfate assimilation*	ferrochelatase activity*
YPL091W	GLR1	Cytosolic and mitochondrial glutathione oxidoreductase, converts oxidized glutathione to reduced glutathione	cytoplasm*	response to oxidative stress	glutathione-disulfide reductase activity
YGL125W	MET13	Isozyme of methylenetetrahydrofolate reductase, catalyzes the reduction of 5,10-methylenetetrahydrofolate to 5-methyltetrahydrofolate in the methionine biosynthesis pathway	cytoplasm*	methionine metabolism*	structural constituent of ribosome*
YDR135C	YCF1	Vacuolar glutathione S-conjugate transporter of the ATP-binding cassette family, has a role in detoxifying metals such as cadmium, mercury, and arsenite; also transports unconjugated bilirubin; similar to human cystic fibrosis protein CFTR	vacuolar membrane	response to metal ion*	bilirubin transporter activity*
YML007W	YAP1	Basic leucine zipper (bZIP) transcription factor required for oxidative stress tolerance; mediates pleiotropic drug and metal resistance; localized to the nucleus in response to the presence of oxidants	cytoplasm*	response to oxidative stress*	transcription factor activity
YPL254W	HFI1	Adaptor protein required for structural integrity of the SAGA complex, a histone acetyltransferase-coactivator complex that is involved in global regulation of gene expression through acetylation and transcription functions	SAGA complex*	transcription from RNA polymerase II promoter*	transcription coactivator activity*
YGR252W	GCN5	Histone acetyltransferase, acetylates lysine 14 on histone H3; catalytic subunit of the ADA and SAGA histone acetyltransferase complexes; founding member of the Gcn5p-related N-acetyltransferase superfamily	SAGA complex*	histone acetylation*	histone acetyltransferase activity*
YDR448W	ADA2	Transcription coactivator, component of the ADA and SAGA transcriptional adaptor/HAT (histone acetyltransferase) complexes	SAGA complex*	histone acetylation*	transcription coactivator activity
YOL081W	IRA2	GTPase-activating protein that negatively regulates RAS by converting it from the GTP- to the GDP-bound inactive form, required for reducing cAMP levels under nutrient limiting conditions, has similarity to Ira1p and human neurofibromin	cytoplasm*	Ras protein signal transduction	Ras GTPase activator activity
YOR360C	PDE2	High-affinity cyclic AMP phosphodiesterase, component of the cAMP-dependent protein kinase signaling system, protects the cell from extracellular cAMP, contains readthrough motif surrounding termination codon	cytoplasm*	cAMP-mediated signaling	3',5'-cyclic-AMP phosphodiesterase activity
YAL024C	LTE1	Putative GDP/GTP exchange factor required for mitotic exit at low temperatures; acts as a guanine nucleotide exchange factor (GEF) for Tem1p, which is a key regulator of mitotic exit; physically associates with Ras2p-GTP	bud	regulation of exit from mitosis*	guanyl-nucleotide exchange factor activity
YIL065C	FIS1	Mitochondrial outer membrane protein involved in membrane fission, required for localization of Dnm1p and Mdv1p during mitochondrial division	mitochondrial outer membrane	mitochondrial fission	molecular function unknown
YDL045W-A	MRP10	Mitochondrial ribosomal protein of the small subunit	mitochondrial small ribosomal subunit	protein biosynthesis	structural constituent of ribosome
YDR175C	RSM24	Mitochondrial ribosomal protein of the small subunit	mitochondrial small ribosomal subunit	protein biosynthesis*	structural constituent of ribosome
YDR204W	COQ4	Protein with a role in ubiquinone (Coenzyme Q) biosynthesis, possibly functioning in stabilization of Coq7p; located on the matrix face of the mitochondrial inner membrane; component of a mitochondrial ubiquinone-synthesizing complex	mitochondrial inner membrane	ubiquinone metabolism	molecular function unknown
YER153C	PET122	Specific translational activator for the COX3 mRNA that acts together with Pet54p and Pet494p; located in the mitochondrial inner membrane	mitochondrial inner membrane	protein biosynthesis	translation regulator activity
YER154W	OXA1	Translocase of the mitochondrial inner membrane, mediates the insertion of both mitochondrial- and nuclear-encoded proteins from the matrix into the inner membrane, interacts with mitochondrial ribosomes; null is respiratory deficient	mitochondrial inner membrane	protein import into mitochondrial inner membrane	protein transporter activity
YGL219C	MDM34	Mitochondrial outer membrane protein, required for normal mitochondrial morphology and inheritance; localizes to dots on the mitochondrial surface near mtDNA nucleoids; interacts genetically with MDM31 and MDM32	cytoplasm*	mitochondrion organization and biogenesis	molecular function unknown
YIL098C	FMC1	Mitochondrial matrix protein, required for assembly or stability at high temperature of the F1 sector of mitochondrial F1F0 ATP synthase	mitochondrion	protein complex assembly	molecular function unknown
YKL003C	MRP17	Mitochondrial ribosomal protein of the small subunit; MRP17 exhibits genetic interactions with PET122, encoding a COX3-specific translational activator	mitochondrial small ribosomal subunit	protein biosynthesis	structural constituent of ribosome
YKL150W	MCR1	Mitochondrial NADH-cytochrome b5 reductase, involved in ergosterol biosynthesis	mitochondrial outer membrane*	response to oxidative stress*	cytochrome-b5 reductase activity
YNL003C	PET8	S-adenosylmethionine transporter of the mitochondrial inner membrane, member of the mitochondrial carrier family; required for biotin biosynthesis and respiratory growth	mitochondrion*	S-adenosylmethionine transport	S-adenosylmethionine transporter activity
YIL070C	MAM33	Acidic protein of the mitochondrial matrix involved in oxidative phosphorylation; related to the human complement receptor gC1q-R	mitochondrial matrix	aerobic respiration	molecular function unknown
YPR004C	-	-	mitochondrion	biological process unknown	electron carrier activity
YIL006W	YIA6	Mitochondrial NAD+ transporter, involved in the transport of NAD+ into the mitochondria (see also YEA6); member of the mitochondrial carrier subfamily; disputed role as a pyruvate transporter; has putative mouse and human orthologs	mitochondrion*	transport*	transporter activity*
YKL016C	ATP7	Subunit d of the stator stalk of mitochondrial F1F0 ATP synthase, which is a large, evolutionarily conserved enzyme complex required for ATP synthesis	proton-transporting ATP synthase, stator stalk (sensu Eukaryota)	protein complex assembly*	structural molecule activity*
YKL055C	OAR1	Mitochondrial 3-oxoacyl-[acyl-carrier-protein] reductase, may comprise a type II mitochondrial fatty acid synthase along with Mct1p	mitochondrion	aerobic respiration*	3-oxoacyl-[acyl-carrier protein] reductase activity
YLR069C	MEF1	Mitochondrial elongation factor involved in translational elongation	mitochondrion	translational elongation	translation elongation factor activity
YOL027C	MDM38	Mitochondrial inner membrane protein, required for K+/H+ exchange and for normal mitochondrial morphology and inheritance; associates with mitochondrial ribosomes; human ortholog Letm1 is implicated in Wolf-Hirschhorn syndrome	mitochondrion*	mitochondrion organization and biogenesis*	molecular function unknown
YPR024W	YME1	Subunit, with Mgr1p, of the mitochondrial inner membrane i-AAA protease complex, which is responsible for degradation of unfolded or misfolded mitochondrial gene products; mutation causes an elevated rate of mitochondrial turnover	mitochondrion*	mitochondrion organization and biogenesis	ATP-dependent peptidase activity
YMR064W	AEP1	Protein required for expression of the mitochondrial OLI1 gene encoding subunit 9 of F1-F0 ATP synthase	mitochondrion	protein biosynthesis	molecular function unknown
YNL073W	MSK1	Mitochondrial lysine-tRNA synthetase, required for import of both aminoacylated and deacylated forms of tRNA(Lys) into mitochondria	mitochondrion	lysyl-tRNA aminoacylation	lysine-tRNA ligase activity
YLR304C	ACO1	Aconitase, required for the tricarboxylic acid (TCA) cycle and also independently required for mitochondrial genome maintenance; component of the mitochondrial nucleoid; mutation leads to glutamate auxotrophy	cytosol*	mitochondrial genome maintenance*	aconitate hydratase activity
YDR197W	CBS2	Mitochondrial translational activator of the COB mRNA; interacts with translating ribosomes, acts on the COB mRNA 5'-untranslated leader	mitochondrial inner membrane	protein biosynthesis	molecular function unknown
YDR322W	MRPL35	Mitochondrial ribosomal protein of the large subunit	mitochondrial large ribosomal subunit	protein biosynthesis	structural constituent of ribosome
YGR255C	COQ6	Putative flavin-dependent monooxygenase, involved in ubiquinone (Coenzyme Q) biosynthesis; located on the matrix side of the mitochondrial inner membrane	mitochondrion*	ubiquinone metabolism	ubiquinone biosynthesis monooxygenase activity
YHR051W	COX6	Subunit VI of cytochrome c oxidase, which is the terminal member of the mitochondrial inner membrane electron transport chain; expression is regulated by oxygen levels	respiratory chain complex IV (sensu Eukaryota)	aerobic respiration*	cytochrome-c oxidase activity
YER141W	COX15	Protein required for the hydroxylation of heme O to form heme A, which is an essential prosthetic group for cytochrome c oxidase	mitochondrial inner membrane	cytochrome c oxidase complex assembly*	oxidoreductase activity, acting on NADH or NADPH, heme protein as acceptor
YGL129C	RSM23	Mitochondrial ribosomal protein of the small subunit, has similarity to mammalian apoptosis mediator proteins; null mutation prevents induction of apoptosis by overproduction of metacaspase Mca1p	mitochondrial small ribosomal subunit	protein biosynthesis	structural constituent of ribosome
YDR264C	AKR1	Palmitoyl transferase involved in protein palmitoylation; acts as a negative regulator of pheromone response pathway; required for endocytosis of pheromone receptors; involved in cell shape control; contains ankyrin repeats	membrane	endocytosis*	protein-cysteine S-palmitoleyltransferase activity
YMR275C	BUL1	Ubiquitin-binding component of the Rsp5p E3-ubiquitin ligase complex, functional homolog of Bul2p, disruption causes temperature-sensitive growth, overexpression causes missorting of amino acid permeases	plasma membrane*	mitochondrion inheritance*	protein binding*
YEL062W	NPR2	Regulator of nitrogen permeases; transcription is induced in response to proline and urea; contains two PEST sequences	cellular component unknown	urea transport*	channel regulator activity
YNL229C	URE2	Nitrogen catabolite repression regulator that acts by inhibition of GLN3 transcription in good nitrogen source; altered form of Ure2p creates [URE3] prion	cytosol*	telomere maintenance*	transcription corepressor activity*
YOL089C	HAL9	Putative transcription factor containing a zinc finger; overexpression increases salt tolerance through increased expression of the ENA1 (Na+/Li+ extrusion pump) gene while gene disruption decreases both salt tolerance and ENA1 expression	nucleus*	transcription initiation from RNA polymerase II promoter*	specific RNA polymerase II transcription factor activity
YDR276C	PMP3	Small plasma membrane protein related to a family of plant polypeptides that are overexpressed under high salt concentration or low temperature, not essential for viability, deletion causes hyperpolarization of the plasma membrane potential	plasma membrane	cation transport	molecular function unknown
YPL042C	SSN3	Cyclin-dependent protein kinase, component of RNA polymerase II holoenzyme; involved in phosphorylation of the RNA polymerase II C-terminal domain; involved in glucose repression	transcription factor complex	protein amino acid phosphorylation*	general RNA polymerase II transcription factor activity*
YNL025C	SSN8	Cyclin-like component of the RNA polymerase II holoenzyme, involved in phosphorylation of the RNA polymerase II C-terminal domain; involved in glucose repression and telomere maintenance	transcription factor complex	telomere maintenance*	general RNA polymerase II transcription factor activity*
YDR443C	SSN2	Protein required for stable association of Srb10p-Srb11p kinase with RNA polymerase holoenzyme; subunit of the RNA polymerase II mediator complex; essential for transcriptional regulation	transcription factor complex	negative regulation of transcription from RNA polymerase II promoter	general RNA polymerase II transcription factor activity
YBR162C	TOS1	Covalently-bound cell wall protein of unknown function; identified as a cell cycle regulated SBF target gene; deletion mutants are highly resistant to treatment with beta-1,3-glucanase; has sequence similarity to YJL171C	cell wall (sensu Fungi)*	biological process unknown	molecular function unknown
YJL140W	RPB4	RNA polymerase II subunit B32; forms two subunit dissociable complex with Rpb7p; dispensable under some environmental conditions; involved in export of mRNA to cytoplasm under stress conditions; involved in telomere maintenance	cytoplasm*	telomere maintenance*	DNA-directed RNA polymerase activity
YCR081W	SRB8	Subunit of the RNA polymerase II mediator complex; associates with core polymerase subunits to form the RNA polymerase II holoenzyme; essential for transcriptional regulation; involved in glucose repression	transcription factor complex	negative regulation of transcription from RNA polymerase II promoter	RNA polymerase II transcription mediator activity
YBR279W	PAF1	RNA polymerase II-associated protein, defines a large complex that is biochemically and functionally distinct from the Srb-Mediator form of Pol II holoenzyme and is required for full expression of a subset of cell cycle-regulated genes	nucleus*	DNA recombination*	RNA polymerase II transcription elongation factor activity
YGL025C	PGD1	Subunit of the Mediator global transcriptional cofactor complex, which is part of the RNA polymerase II holoenzyme and plays an essential role in basal and activated transcription; direct target of the Cyc8p-Tup1p transcriptional corepressor	mediator complex	transcription from RNA polymerase II promoter	RNA polymerase II transcription mediator activity
YGL070C	RPB9	RNA polymerase II subunit B12.6; contacts DNA; mutations affect transcription start site; involved in telomere maintenance	DNA-directed RNA polymerase II, core complex	telomere maintenance*	DNA-directed RNA polymerase activity
YGL244W	RTF1	Subunit of the RNA polymerase II-associated Paf1 complex; directly or indirectly regulates DNA-binding properties of Spt15p and relative activities of different TATA elements; involved in telomere maintenance	nucleus*	telomere maintenance*	RNA polymerase II transcription elongation factor activity
YLR226W	BUR2	Cyclin for the Sgv1p (Bur1p) protein kinase; Sgv1p and Bur2p comprise a CDK-cyclin complex involved in transcriptional regulation through its phosphorylation of the carboxy-terminal domain of the largest subunit of RNA polymerase II	nucleus	mitotic sister chromatid segregation*	cyclin-dependent protein kinase regulator activity
YNL236W	SIN4	Subunit of the Mediator complex; interacts with the RNA polymerase II holoenzyme to postively or negatively regulate transcription; dispensible for basal transcription	mediator complex	transcription from RNA polymerase II promoter	RNA polymerase II transcription mediator activity
YKL130C	SHE2	RNA-binding protein that binds specific mRNAs and interacts with She3p; part of the mRNA localization machinery that restricts accumulation of certain proteins to the bud	cytoplasm	intracellular mRNA localization	mRNA binding
YOR290C	SNF2	Catalytic subunit of the SWI/SNF chromatin remodeling complex involved in transcriptional regulation; contains DNA-stimulated ATPase activity; functions interdependently in transcriptional activation with Snf5p and Snf6p	SWI/SNF complex*	chromatin remodeling	general RNA polymerase II transcription factor activity
YKR084C	HBS1	GTP binding protein with sequence similarity to the elongation factor class of G proteins, EF-1alpha and Sup35p; associates with Dom34p, and shares a similar genetic relationship with genes that encode ribosomal protein components	cytoplasm	protein biosynthesis	molecular function unknown
YJL138C	TIF2	Translation initiation factor eIF4A, identical to Tif1p; DEA(D/H)-box RNA helicase that couples ATPase activity to RNA binding and unwinding; forms a dumbbell structure of two compact domains connected by a linker; interacts with eIF4G	cytoplasm*	translational initiation*	translation initiation factor activity*
YAL021C	CCR4	Component of the CCR4-NOT transcriptional complex, which is involved in regulation of gene expression; component of the major cytoplasmic deadenylase, which is involved in mRNA poly(A) tail shortening	cytoplasm*	regulation of transcription from RNA polymerase II promoter*	3'-5'-exoribonuclease activity
YJR122W	CAF17	Mitochondrial protein that interacts with Ccr4p in the two-hybrid system; 3'-untranslated region contains a putative mRNA localization element common to genes encoding mitochondrial proteins	mitochondrion	biological process unknown	molecular function unknown
YHL025W	SNF6	Subunit of the SWI/SNF chromatin remodeling complex involved in transcriptional regulation; functions interdependently in transcriptional activation with Snf2p and Snf5p	SWI/SNF complex*	chromatin remodeling	general RNA polymerase II transcription factor activity
YJL176C	SWI3	Subunit of the SWI/SNF chromatin remodeling complex, which regulates transcription by remodeling chromosomes; required for transcription of many genes, including ADH1, ADH2, GAL1, HO, INO1 and SUC2	SWI/SNF complex*	chromatin remodeling	general RNA polymerase II transcription factor activity
YER111C	SWI4	DNA binding component of the SBF complex (Swi4p-Swi6p), a transcriptional activator that in concert with MBF (Mbp1-Swi6p) regulates late G1-specific transcription of targets including cyclins and genes required for DNA synthesis and repair	nucleus	G1/S transition of mitotic cell cycle*	transcription factor activity
YLR182W	SWI6	Transcription cofactor, forms complexes with DNA-binding proteins Swi4p and Mbp1p to regulate transcription at the G1/S transition; involved in meiotic gene expression; localization regulated by phosphorylation; potential Cdc28p substrate	cytoplasm*	meiosis*	protein binding*
YHR030C	SLT2	Serine/threonine MAP kinase involved in regulating the maintenance of cell wall integrity and progression through the cell cycle; regulated by the PKC1-mediated signaling pathway	cytoplasm*	cell wall organization and biogenesis*	MAP kinase activity
YJL095W	BCK1	Mitogen-activated protein (MAP) kinase kinase kinase acting in the protein kinase C signaling pathway, which controls cell integrity; upon activation by Pkc1p phosphorylates downstream kinases Mkk1p and Mkk2p	intracellular	protein amino acid phosphorylation*	MAP kinase kinase kinase activity
YOR008C	SLG1	Sensor-transducer of the stress-activated PKC1-MPK1 kinase pathway involved in maintenance of cell wall integrity; involved in organization of the actin cytoskeleton; secretory pathway Wsc1p is required for the arrest of secretion response	plasma membrane*	cell wall organization and biogenesis*	transmembrane receptor activity
YNL027W	CRZ1	Transcription factor that activates transcription of genes involved in stress response; nuclear localization is positively regulated by calcineurin-mediated dephosphorylation	cytoplasm*	regulation of transcription, DNA-dependent*	transcription factor activity
YGL058W	RAD6	Ubiquitin-conjugating enzyme (E2), involved in postreplication repair (with Rad18p), sporulation, telomere silencing, and ubiquitin-mediated N-end rule protein degradation (with Ubr1p)	cytoplasm*	DNA repair*	ubiquitin conjugating enzyme activity
YDR207C	UME6	Key transcriptional regulator of early meiotic genes, binds URS1 upstream regulatory sequence, couples metabolic responses to nutritional cues with initiation and progression of meiosis, forms complex with Ime1p, and also with Sin3p-Rpd3p	nucleus	sporulation (sensu Fungi)*	DNA binding*
YKL213C	DOA1	WD repeat protein required for ubiquitin-mediated protein degradation, forms complex with Cdc48p, plays a role in controlling cellular ubiquitin concentration; also promotes efficient NHEJ in postdiauxic/stationary phase	cytoplasm*	ubiquitin-dependent protein catabolism*	ubiquitin binding
YDL074C	BRE1	E3 ubiquitin ligase for Rad6p, required for the ubiquitination of histone H2B, recruitment of Rad6p to promoter chromatin and subsequent methylation of histone H3 (on L4 and L79), contains RING finger domain	nucleus	chromatin silencing at telomere*	ubiquitin-protein ligase activity
YPL003W	ULA1	Protein that acts together with Uba3p to activate Rub1p before its conjugation to proteins (neddylation), which may play a role in protein degradation	cellular component unknown	protein neddylation	NEDD8 activating enzyme activity
YER151C	UBP3	Ubiquitin-specific protease that interacts with Bre5p to co-regulate anterograde and retrograde transport between endoplasmic reticulum and Golgi compartments; inhibitor of gene silencing; cleaves ubiquitin fusions but not polyubiquitin	cytoplasm	protein deubiquitination	ubiquitin-specific protease activity
YFR010W	UBP6	Ubiquitin-specific protease situated in the base subcomplex of the 26S proteasome, releases free ubiquitin from branched polyubiquitin chains; deletion causes hypersensitivity to cycloheximide and other toxic compounds	proteasome regulatory particle (sensu Eukaryota)	protein deubiquitination	ubiquitin-specific protease activity
YIL018W	RPL2B	Protein component of the large (60S) ribosomal subunit, identical to Rpl2Ap and has similarity to E. coli L2 and rat L8 ribosomal proteins; expression is upregulated at low temperatures	cytosolic large ribosomal subunit (sensu Eukaryota)	protein biosynthesis	structural constituent of ribosome
YDL081C	RPP1A	Ribosomal protein P1 alpha, a component of the ribosomal stalk, which is involved in the interaction between translational elongation factors and the ribosome; accumulation of P1 in the cytoplasm is regulated by phosphorylation and interaction with the P2 stalk component	cytosolic large ribosomal subunit (sensu Eukaryota)	translational elongation*	structural constituent of ribosome
YPL090C	RPS6A	Protein component of the small (40S) ribosomal subunit; identical to Rps6Bp and has similarity to rat S6 ribosomal protein	cytosolic small ribosomal subunit (sensu Eukaryota)*	protein biosynthesis	structural constituent of ribosome
YJL201W	ECM25	Non-essential protein of unknown function; promoter contains a consensus binding sequence for factor Abf1p	cytoplasm	cell wall organization and biogenesis*	molecular function unknown
YHR129C	ARP1	Actin-related protein of the dynactin complex; required for spindle orientation and nuclear migration; putative ortholog of mammalian centractin	dynactin complex	establishment of mitotic spindle orientation*	structural constituent of cytoskeleton
YPL269W	KAR9	Karyogamy protein required for correct positioning of the mitotic spindle and for orienting cytoplasmic microtubules, localizes at the shmoo tip in mating cells and at the tip of the growing bud in small-budded cells through anaphase	mating projection tip*	nuclear migration, microtubule-mediated	molecular function unknown
YER016W	BIM1	Microtubule-binding protein that together with Kar9p makes up the cortical microtubule capture site and delays the exit from mitosis when the spindle is oriented abnormally	spindle pole body*	microtubule nucleation*	structural constituent of cytoskeleton
YCR002C	CDC10	Component of the septin ring of the mother-bud neck that is required for cytokinesis; septins recruit proteins to the neck and can act as a barrier to diffusion at the membrane, and they comprise the 10nm filaments seen with EM	septin ring (sensu Saccharomyces)	cell wall organization and biogenesis*	GTPase activity*
YJL042W	MHP1	Microtubule-associated protein involved in assembly and stabilization of microtubules; overproduction results in cell cycle arrest at G2 phase; similar to Drosophila protein MAP and to mammalian MAP4 proteins	microtubule	cell wall organization and biogenesis*	structural constituent of cytoskeleton
YPL024W	RMI1	Involved in response to DNA damage; null mutants have increased rates of recombination and delayed S phase; interacts physically and genetically with Sgs1p (RecQ family member) and Top3p (topoisomerase III)	cytoplasm*	response to DNA damage stimulus	molecular function unknown
YAL047C	SPC72	Component of the cytoplasmic Tub4p (gamma-tubulin) complex, binds spindle pole bodies and links them to microtubules; has roles in astral microtubule formation and stabilization	outer plaque of spindle pole body	mitotic sister chromatid segregation*	structural constituent of cytoskeleton
YBL007C	SLA1	Cytoskeletal protein binding protein required for assembly of the cortical actin cytoskeleton; contains 3 SH3 domains; interacts with proteins regulating actin dynamics and with proteins required for endocytosis	actin cortical patch	cell wall organization and biogenesis*	protein binding, bridging*
YBL031W	SHE1	Cytoskeletal protein of unknown function; overexpression causes growth arrest	microtubule cytoskeleton	biological process unknown	molecular function unknown
YNL225C	CNM67	Component of the spindle pole body outer plaque; required for spindle orientation and mitotic nuclear migration	spindle pole body*	microtubule nucleation*	structural constituent of cytoskeleton
YEL040W	UTR2	Putative glycosidase, glycosylphosphatidylinositol (GPI)-anchored protein localized to the bud neck; has a role in cell wall maintenance	cell wall (sensu Fungi)*	cell wall organization and biogenesis	molecular function unknown
YDL101C	DUN1	Cell-cycle checkpoint serine-threonine kinase required for DNA damage-induced transcription of certain target genes, phosphorylation of Rad55p and Sml1p, and transient G2/M arrest after DNA damage; also regulates postreplicative DNA repair	nucleus	protein amino acid phosphorylation*	protein kinase activity
YPL022W	RAD1	Single-stranded DNA endonuclease (with Rad10p), cleaves single-stranded DNA during nucleotide excision repair and double-strand break repair; subunit of Nucleotide Excision Repair Factor 1 (NEF1); homolog of human XPF protein	nucleus*	mitotic recombination*	DNA binding*
YML032C	RAD52	Protein that stimulates strand exchange by facilitating Rad51p binding to single-stranded DNA; anneals complementary single-stranded DNA; involved in the repair of double-strand breaks in DNA during vegetative growth and meiosis	nucleus*	telomerase-independent telomere maintenance*	recombinase activity*
YNL218W	MGS1	Protein with DNA-dependent ATPase and ssDNA annealing activities involved in maintenance of genome; interacts functionally with DNA polymerase delta; homolog of human Werner helicase interacting protein (WHIP)	nucleus	DNA replication*	ATPase activity*
YHR191C	CTF8	Subunit of a complex with Ctf18p that shares some subunits with Replication Factor C and is required for sister chromatid cohesion	DNA replication factor C complex	mitotic sister chromatid cohesion	molecular function unknown
YGL168W	HUR1	Protein required for hydroxyurea resistance; has possible roles in DNA replication and maintenance of proper telomere length	nucleus	telomere maintenance*	molecular function unknown
YML034W	SRC1	Protein with a putative role in sister chromatid segregation, potentially phosphorylated by Cdc28p; green fluorescent protein (GFP)-fusion protein localizes to the nuclear periphery	cellular component unknown	mitotic sister chromatid segregation	molecular function unknown
YNL197C	WHI3	RNA binding protein that binds to and sequesters the G1 cyclin CLN3 mRNA; regulates cell fate and dose-dependently inhibits passage through Start by regulating the critical cell size requirement necessary for cell cycle progression	cytoplasm	regulation of cell size	RNA binding
YGR270W	YTA7	Protein of unknown function, member of CDC48/PAS1/SEC18 family of ATPases, potentially phosphorylated by Cdc28p	nucleus	telomere maintenance*	ATPase activity
YGR092W	DBF2	Ser/Thr kinase involved in transcription and stress response; functions as part of a network of genes in exit from mitosis; localization is cell cycle regulated; activated by Cdc15p during the exit from mitosis	bud neck*	protein amino acid phosphorylation*	protein serine/threonine kinase activity
YBR295W	PCA1	P-type metal-transporting ATPase with a role in copper and iron homeostasis; R970G-substitution in the C-terminal region confers cadmium resistance	membrane	iron ion homeostasis*	ATPase activity, coupled to transmembrane movement of ions, phosphorylative mechanism
YFL041W	FET5	Multicopper oxidase, integral membrane protein with similarity to Fet3p; may have a role in iron transport	vacuolar membrane (sensu Fungi)	iron ion transport	ferroxidase activity
YMR058W	FET3	Ferro-O2-oxidoreductase required for high-affinity iron uptake and involved in mediating resistance to copper ion toxicity, belongs to class of integral membrane multicopper oxidases	plasma membrane	high affinity iron ion transport*	ferroxidase activity
YLL051C	FRE6	Putative ferric reductase with similarity to Fre2p; expression induced by low iron levels	vacuole (sensu Fungi)	biological process unknown	ferric-chelate reductase activity
YLR228C	ECM22	Sterol regulatory element binding protein, regulates transcription of the sterol biosynthetic genes ERG2 and ERG3; member of the fungus-specific Zn[2]-Cys[6] binuclear cluster family of transcription factors; homologous to Upc2p	nucleus	sterol biosynthesis	RNA polymerase II transcription factor activity
YNL280C	ERG24	C-14 sterol reductase, acts in ergosterol biosynthesis; mutants accumulate the abnormal sterol ignosterol (ergosta-8,14 dienol), and are viable under anaerobic growth conditions but inviable on rich medium under aerobic conditions	endoplasmic reticulum	ergosterol biosynthesis	delta14-sterol reductase activity
YER044C	ERG28	Endoplasmic reticulum membrane protein, may facilitate protein-protein interactions between the Erg26p dehydrogenase and the Erg27p 3-ketoreductase and/or tether these enzymes to the ER, also interacts with Erg6p	endoplasmic reticulum membrane	ergosterol biosynthesis	protein binding, bridging
YGL019W	CKB1	Beta regulatory subunit of casein kinase 2, a Ser/Thr protein kinase with roles in cell growth and proliferation; the holoenzyme also contains CKA1, CKA2 and CKB2, the many substrates include transcription factors and all RNA polymerases	protein kinase CK2 complex	protein amino acid phosphorylation*	protein kinase CK2 regulator activity
YDR300C	PRO1	Gamma-glutamyl kinase, catalyzes the first step in proline biosynthesis	cytoplasm	proline biosynthesis	glutamate 5-kinase activity
YDR408C	ADE8	Phosphoribosyl-glycinamide transformylase, catalyzes a step in the 'de novo' purine nucleotide biosynthetic pathway	cytoplasm*	'de novo' IMP biosynthesis*	phosphoribosylglycinamide formyltransferase activity
YGL026C	TRP5	Tryptophan synthase involved in tryptophan biosynthesis, regulated by the general control system of amino acid biosynthesis	cytoplasm*	tryptophan biosynthesis	tryptophan synthase activity
YHL023C	RMD11	Protein required for sporulation	cellular component unknown	biological process unknown	molecular function unknown
YHL044W	-	-	plasma membrane	biological process unknown	molecular function unknown
YJL088W	ARG3	Ornithine carbamoyltransferase (carbamoylphosphate:L-ornithine carbamoyltransferase), catalyzes the sixth step in the biosynthesis of the arginine precursor ornithine	cytosol	arginine biosynthesis*	ornithine carbamoyltransferase activity
YLR244C	MAP1	Methionine aminopeptidase, catalyzes the cotranslational removal of N-terminal methionine from nascent polypeptides; function is partially redundant with that of Map2p	cytosolic ribosome (sensu Eukaryota)	proteolysis	methionyl aminopeptidase activity
YLR423C	ATG17	Protein that interacts with and is required for activation of Apg1p protein kinase; involved in autophagy but not in the Cvt (cytoplasm to vacuole targeting) pathway	cytoplasm	autophagy	kinase activator activity
YNL080C	-	-	membrane	biological process unknown	molecular function unknown
YNL296W	-	-	-	-	-
YNL316C	PHA2	Prephenate dehydratase, catalyzes the conversion of prephanate to phenylpyruvate, which is a step in the phenylalanine biosynthesis pathway	cytoplasm	phenylalanine biosynthesis, prephenate pathway	prephenate dehydratase activity
YNR050C	LYS9	Saccharopine dehydrogenase (NADP+, L-glutamate-forming); catalyzes the formation of saccharopine from alpha-aminoadipate 6-semialdehyde, which is the seventh step in lysine biosynthesis pathway	cytoplasm	lysine biosynthesis via aminoadipic acid	saccharopine dehydrogenase (NADP+, L-glutamate-forming) activity
YJL121C	RPE1	D-ribulose-5-phosphate 3-epimerase, catalyzes a reaction in the non-oxidative part of the pentose-phosphate pathway; mutants are sensitive to oxidative stress	cytosol	pentose-phosphate shunt	ribulose-phosphate 3-epimerase activity
YCR004C	YCP4	Protein of unknown function, has sequence and structural similarity to flavodoxins; green fluorescent protein (GFP)-fusion protein localizes to the cytoplasm in a punctate pattern	cytoplasm*	biological process unknown	electron carrier activity
YDL038C	-	-	cellular component unknown	biological process unknown	molecular function unknown
YDL039C	PRM7	Pheromone-regulated protein, predicted to have one transmembrane segment; promoter contains Gcn4p binding elements	integral to membrane	conjugation with cellular fusion	molecular function unknown
YDL040C	NAT1	Subunit of the N-terminal acetyltransferase NatA (Nat1p, Ard1p, Nat5p); N-terminally acetylates many proteins, which influences multiple processes such as the cell cycle, heat-shock resistance, mating, sporulation, and telomeric silencing	mitochondrion*	N-terminal protein amino acid acetylation	peptide alpha-N-acetyltransferase activity
YDL041W	-	-	-	-	-
YDR512C	EMI1	Non-essential protein of unknown function required for transcriptional induction of the early meiotic-specific transcription factor IME1, also required for sporulation	cellular component unknown	sporulation (sensu Fungi)	molecular function unknown
YDR516C	EMI2	Non-essential protein of unknown function required for transcriptional induction of the early meiotic-specific transcription factor IME1, also required for sporulation	cytoplasm	sporulation (sensu Fungi)	molecular function unknown
YEL046C	GLY1	Threonine aldolase, catalyzes the cleavage of L-allo-threonine and L-threonine to glycine; involved in glycine biosynthesis	cytosol	threonine catabolism*	threonine aldolase activity
YEL044W	IES6	Protein that associates with the INO80 chromatin remodeling complex under low-salt conditions	nucleus	metabolism	molecular function unknown
YDR028C	REG1	Regulatory subunit of type 1 protein phosphatase Glc7p, involved in negative regulation of glucose-repressible genes	cytoplasm*	negative regulation of transcription from RNA polymerase II promoter*	protein phosphatase type 1 regulator activity
YNL307C	MCK1	Protein serine/threonine/tyrosine (dual-specificity) kinase involved in control of chromosome segregation and in regulating entry into meiosis; related to mammalian glycogen synthase kinases of the GSK-3 family	soluble fraction	protein amino acid phosphorylation*	glycogen synthase kinase 3 activity*
YIL066C	RNR3	Ribonucleotide-diphosphate reductase (RNR), large subunit; the RNR complex catalyzes the rate-limiting step in dNTP synthesis and is regulated by DNA replication and DNA damage checkpoint pathways via localization of the small subunits	cytoplasm*	DNA replication	ribonucleoside-diphosphate reductase activity
YGR004W	PEX31	Peroxisomal integral membrane protein, involved in negative regulation of peroxisome size; partially functionally redundant with Pex30p and Pex32p; probably acts at a step downstream of steps mediated by Pex28p and Pex29p	integral to peroxisomal membrane	peroxisome organization and biogenesis	molecular function unknown
YJL163C	-	-	cellular component unknown	biological process unknown	molecular function unknown
YJL175W	-	-	-	-	-
YJR032W	CPR7	Peptidyl-prolyl cis-trans isomerase (cyclophilin), catalyzes the cis-trans isomerization of peptide bonds N-terminal to proline residues; binds to Hsp82p and contributes to chaperone activity	cytosol	response to stress	unfolded protein binding*
YLR047C	FRE8	Protein with sequence similarity to iron/copper reductases, involved in iron homeostasis; deletion mutant has iron deficiency/accumulation growth defects; expression increased in the absence of copper-responsive transcription factor Mac1p	membrane	metal ion homeostasis	oxidoreductase activity, oxidizing metal ions
YKL164C	PIR1	O-glycosylated protein required for cell wall stability; attached to the cell wall via beta-1,3-glucan; mediates mitochondrial translocation of Apn1p; expression regulated by the cell integrity pathway and by Swi5p during the cell cycle	cell wall (sensu Fungi)	cell wall organization and biogenesis*	structural constituent of cell wall
YLR190W	MMR1	Phosphorylated protein of the mitochondrial outer membrane, localizes only to mitochondria of the bud; interacts with Myo2p to mediate mitochondrial distribution to buds; mRNA is targeted to the bud via the transport system involving She2p	mitochondrion*	mitochondrion inheritance	molecular function unknown
YLR225C	-	-	cytoplasm	biological process unknown	molecular function unknown
YMR191W	SPG5	Protein required for survival at high temperature during stationary phase; not required for growth on nonfermentable carbon sources	cellular component unknown	biological process unknown	molecular function unknown
YNL079C	TPM1	Major isoform of tropomyosin; binds to and stabilizes actin cables and filaments, which direct polarized cell growth and the distribution of several organelles; acetylated by the NatB complex and acetylated form binds actin most efficiently	contractile ring (sensu Saccharomyces)*	actin filament organization*	actin lateral binding
YPL097W	MSY1	Mitochondrial tyrosyl-tRNA synthetase	mitochondrion	tyrosyl-tRNA aminoacylation	tyrosine-tRNA ligase activity
YOR003W	YSP3	Putative precursor to the subtilisin-like protease III	cellular component unknown	telomere maintenance*	peptidase activity
YPL208W	RKM1	SET-domain lysine-N-methyltransferase, catalyzes the formation of dimethyllysine residues on the large ribsomal subunit protein L23a (RPL23A and RPL23B)	cytoplasm*	biological process unknown	protein-lysine N-methyltransferase activity
YDR281C	PHM6	Protein of unknown function, expression is regulated by phosphate levels	vacuole (sensu Fungi)	biological process unknown	molecular function unknown
YNL097C	PHO23	Probable component of the Rpd3 histone deacetylase complex, involved in transcriptional regulation of PHO5; C-terminus has similarity to human candidate tumor suppressor p33(ING1)	nucleus*	chromatin modification	histone deacetylase activity
YOL001W	PHO80	Cyclin, negatively regulates phosphate metabolism; Pho80p-Pho85p (cyclin-CDK complex) phosphorylates Pho4p and Swi5p; deletion of PHO80 leads to aminoglycoside supersensitivity; truncated form of PHO80 affects vacuole inheritance	cyclin-dependent protein kinase holoenzyme complex	telomere maintenance*	cyclin-dependent protein kinase regulator activity
YLL043W	FPS1	Plasma membrane glycerol channel, member of the major intrinsic protein (MIP) family of channel proteins; involved in efflux of glycerol and in uptake of the trivalent metalloids arsenite and antimonite	cytoplasm*	transport*	transporter activity*
YLR113W	HOG1	Mitogen-activated protein kinase involved in osmoregulation via three independent osmosensors; mediates the recruitment and activation of RNA Pol II at Hot1p-dependent promoters; localization regulated by Ptp2p and Ptp3p	cytoplasm*	protein amino acid phosphorylation*	MAP kinase activity
YJR104C	SOD1	Cu, Zn superoxide dismutase; some mutations are analogous to those that cause ALS (amyotrophic lateral sclerosis) in humans	cytosol*	zinc ion homeostasis*	copper, zinc superoxide dismutase activity
YER091C-A	-	-	-	-	-
YGL218W	-	-	-	-	-
YBL086C	-	-	cellular component unknown	biological process unknown	molecular function unknown
YOR300W	-	-	-	-	-
YDR008C	-	-	-	-	-
YBL083C	-	-	-	-	-
YDR442W	-	-	-	-	-
YDR475C	-	Protein of unknown function; previously annotated as two separate ORFs, YDR474C and YDR475C, which were merged as a result of corrections to the systematic reference sequence	cellular component unknown	biological process unknown	molecular function unknown
YER068C-A	-	-	-	-	-
YIL092W	-	-	cytoplasm*	biological process unknown	molecular function unknown
YGL101W	-	-	cytoplasm*	biological process unknown	molecular function unknown
YNR005C	-	-	-	-	-
YKR035C	-	-	-	-	-
YML012C-A	-	-	-	-	-
YGR206W	-	-	endosome	biological process unknown	molecular function unknown
YNL046W	-	-	endoplasmic reticulum	biological process unknown	molecular function unknown
YOL138C	-	-	vacuole (sensu Fungi)	telomere maintenance	molecular function unknown
YLR414C	-	-	cytoplasm*	biological process unknown	molecular function unknown
YJL151C	SNA3	Integral membrane protein localized to vacuolar intralumenal vesicles, computational analysis of large-scale protein-protein interaction data suggests a possible role in either cell wall synthesis or protein-vacuolar targeting	membrane*	biological process unknown	molecular function unknown
YJL147C	-	-	mitochondrion	biological process unknown	molecular function unknown
YJL145W	SFH5	Putative phosphatidylinositol transfer protein (PITP), exhibits phosphatidylinositol- but not phosphatidylcholine-transfer activity, mainly localized to cytosol and microsomes, similar to Sec14p; may be PITP regulator rather than actual PITP	cytosol*	phospholipid transport	phosphatidylinositol transporter activity
YJL129C	TRK1	Component of the Trk1p-Trk2p potassium transport system; 180 kDa high affinity potassium transporter	plasma membrane	telomere maintenance*	potassium ion transporter activity
YJL118W	-	-	cellular component unknown	biological process unknown	molecular function unknown
YJL119C	-	-	-	-	-
YJL117W	PHO86	Endoplasmic reticulum (ER) resident protein required for ER exit of the high-affinity phosphate transporter Pho84p, specifically required for packaging of Pho84p into COPII vesicles	endoplasmic reticulum	protein folding*	molecular function unknown
YJL115W	ASF1	Nucleosome assembly factor, involved in chromatin assembly after DNA replication, anti-silencing protein that causes derepression of silent loci when overexpressed	chromatin assembly complex	DNA damage response, signal transduction resulting in induction of apoptosis	transcription regulator activity*
YJL082W	IML2	Protein of unknown function, green fluorescent protein (GFP)-fusion protein localizes to the cytoplasm and nucleus	cytoplasm*	biological process unknown	molecular function unknown
YJL065C	DLS1	Subunit of ISW2/yCHRAC chromatin accessibility complex along with Itc1p, Isw2p, and Dpb4p; involved in inheritance of telomeric silencing	nucleus*	chromatin silencing at telomere	molecular function unknown
YJL057C	IKS1	Putative serine/threonine kinase; expression is induced during mild heat stress; deletion mutants are hypersensitive to copper sulphate and resistant to sorbate; interacts with an N-terminal fragment of Sst2p	cellular component unknown	biological process unknown	molecular function unknown
YJL056C	ZAP1	Zinc-regulated transcription factor, binds to zinc-responsive promoter elements to induce transcription of certain genes in the presence of zinc; regulates its own transcription; contains seven zinc-finger domains	nucleus	regulation of transcription from RNA polymerase II promoter*	DNA binding*
YLR006C	SSK1	Cytoplasmic response regulator, part of a two-component signal transducer that mediates osmosensing via a phosphorelay mechanism; dephosphorylated form is degraded by the ubiquitin-proteasome system; potential Cdc28p substrate	cytoplasm	osmosensory signaling pathway via two-component system*	enzyme activator activity*
YML013C-A	-	-	-	-	-
YMR007W	-	-	-	-	-
YMR031C	-	-	cytoplasm*	biological process unknown	molecular function unknown
YMR032W	HOF1	Bud neck-localized, SH3 domain-containing protein required for cytokinesis; regulates actomyosin ring dynamics and septin localization; interacts with the formins, Bni1p and Bnr1p, and with Cyk3p, Vrp1p, and Bni5p	contractile ring (sensu Saccharomyces)	cytokinesis	cytoskeletal protein binding
YMR035W	IMP2	Catalytic subunit of the mitochondrial inner membrane peptidase complex, required for maturation of mitochondrial proteins of the intermembrane space; complex contains Imp1p and Imp2p (both catalytic subunits), and Som1p	mitochondrial inner membrane peptidase complex	mitochondrial protein processing	peptidase activity*
YMR039C	SUB1	Transcriptional coactivator, facilitates elongation by influencing enzymes that modify RNAP II, acts in a peroxide resistance pathway involving Rad2p; suppressor of TFIIB mutations	nucleus	positive regulation of transcription from RNA polymerase II promoter*	transcription coactivator activity
YMR044W	IOC4	Member of a complex (Isw1b) with Isw1p and Ioc2p that exhibits nucleosome-stimulated ATPase activity and acts within coding regions to coordinate transcription elongation with termination and processing, contains a PWWP motif	ISW1 complex	chromatin remodeling	protein binding
YMR140W	SIP5	Protein of unknown function; interacts with both the Reg1p/Glc7p phosphatase and the Snf1p kinase	cytoplasm	cellular response to glucose starvation	molecular function unknown
YMR141C	-	-	-	-	-
YMR143W	RPS16A	Protein component of the small (40S) ribosomal subunit; identical to Rps16Bp and has similarity to E. coli S9 and rat S16 ribosomal proteins	cytosolic small ribosomal subunit (sensu Eukaryota)	protein biosynthesis	structural constituent of ribosome
YMR147W	-	-	cellular component unknown	biological process unknown	molecular function unknown
YMR148W	-	-	integral to membrane	biological process unknown	molecular function unknown
YMR150C	IMP1	Catalytic subunit of the mitochondrial inner membrane peptidase complex, required for maturation of mitochondrial proteins of the intermembrane space; complex contains Imp1p and Imp2p (both catalytic subunits), and Som1p	mitochondrial inner membrane peptidase complex	mitochondrial protein processing	peptidase activity*
YMR161W	HLJ1	Co-chaperone for Hsp40p, anchored in the ER membrane; with its homolog Hdj1p promotes ER-associated protein degradation (ERAD) of integral membrane substrates; similar to E. coli DnaJ	endoplasmic reticulum*	protein folding*	chaperone regulator activity*
YMR202W	ERG2	C-8 sterol isomerase, catalyzes the isomerization of the delta-8 double bond to the delta-7 position at an intermediate step in ergosterol biosynthesis	endoplasmic reticulum	ergosterol biosynthesis	C-8 sterol isomerase activity
YMR205C	PFK2	Beta subunit of heterooctameric phosphofructokinase involved in glycolysis, indispensable for anaerobic growth, activated by fructose-2,6-bisphosphate and AMP, mutation inhibits glucose induction of cell cycle-related genes	cytoplasm*	glycolysis	6-phosphofructokinase activity
YMR231W	PEP5	Peripheral vacuolar membrane protein required for protein trafficking and vacuole biogenesis; forms complex with Pep3p that promotes vesicular docking/fusion reactions in conjunction with SNARE proteins, also interacts with Pep7p	vacuolar membrane (sensu Fungi)*	vacuole fusion, non-autophagic*	molecular function unknown
YMR251W-A	HOR7	Protein of unknown function; overexpression suppresses Ca2+ sensitivity of mutants lacking inositol phosphorylceramide mannosyltransferases Csg1p and Csh1p; transcription is induced under hyperosmotic stress and repressed by alpha factor	endoplasmic reticulum*	response to stress	molecular function unknown
YMR256C	COX7	Subunit VII of cytochrome c oxidase, which is the terminal member of the mitochondrial inner membrane electron transport chain	respiratory chain complex IV (sensu Eukaryota)	aerobic respiration*	cytochrome-c oxidase activity
YMR265C	-	-	cellular component unknown	biological process unknown	molecular function unknown
YMR269W	-	-	nucleolus	biological process unknown	molecular function unknown
YOR139C	-	-	-	-	-
YOR140W	SFL1	Transcription repressor involved in regulation of flocculation-related genes, inhibits transcription by recruiting general corepressor Cyc8p-Tup1p to different promoters; negatively regulated by cAMP-dependent protein kinase A subunit Tpk2p	nuclear chromosome	negative regulation of transcription from RNA polymerase II promoter	specific transcriptional repressor activity
YPL207W	-	-	endoplasmic reticulum	biological process unknown	molecular function unknown
YPL206C	-	-	cytoplasm*	glycerophospholipid catabolism	glycerophosphodiester phosphodiesterase activity
YPL203W	TPK2	Subunit of cytoplasmic cAMP-dependent protein kinase, which contains redundant catalytic subunits Tpk1p, Tpk2p, and Tpk3p and regulatory subunit Bcy1p; promotes vegetative growth in response to nutrients; activates filamentous growth	cytoplasm*	protein amino acid phosphorylation*	protein serine/threonine kinase activity*
YPL202C	AFT2	Iron-regulated transcriptional activator, required for iron homeostasis and resistance to oxidative stress; similar to Aft1p	nucleus*	transcription initiation from RNA polymerase II promoter*	transcription factor activity*
YPL201C	YIG1	Protein that interacts with glycerol 3-phosphatase and plays a role in anaerobic glycerol production; localizes to the nucleus and cytosol	nucleus*	glycerol biosynthesis	molecular function unknown
YPL120W	VPS30	Protein that forms a membrane-associated complex with Apg14p that is essential for autophagy; involved in a retrieval step of the carboxypeptidase Y receptor, Vps10p, to the late Golgi from the endosome; involved in vacuolar protein sorting	membrane fraction	protein targeting to vacuole*	molecular function unknown
YEL007W	-	-	cytoplasm*	biological process unknown	molecular function unknown
YEL057C	-	-	cellular component unknown	telomere maintenance	molecular function unknown
YER014C-A	BUD25	Protein involved in bud-site selection; diploid mutants display a random budding pattern instead of the wild-type bipolar pattern	cellular component unknown	bud site selection	molecular function unknown
YER083C	GET2	Subunit of the GET complex; required for meiotic nuclear division and for the retrieval of HDEL proteins from the Golgi to the ER in an ERD2 dependent fashion; may be involved in cell wall function	endoplasmic reticulum*	cell wall organization and biogenesis*	molecular function unknown
YHR001W-A	QCR10	Subunit of the ubiqunol-cytochrome c oxidoreductase complex, involved in aerobic respiration	mitochondrion*	aerobic respiration*	ubiquinol-cytochrome-c reductase activity
YHR010W	RPL27A	Protein component of the large (60S) ribosomal subunit, nearly identical to Rpl27Bp and has similarity to rat L27 ribosomal protein	cytosolic large ribosomal subunit (sensu Eukaryota)	protein biosynthesis	structural constituent of ribosome
YHR013C	ARD1	Subunit of the N-terminal acetyltransferase NatA (Nat1p, Ard1p, Nat5p); N-terminally acetylates many proteins, which influences multiple processes such as the cell cycle, heat-shock resistance, mating, sporulation, and telomeric silencing	cytosolic ribosome (sensu Eukaryota)*	N-terminal protein amino acid acetylation	peptide alpha-N-acetyltransferase activity
YHR029C	YHI9	Protein of unknown function that is a member of the PhzF superfamily, although unlike its bacterial homolog, is most likely not involved in phenazine production; possibly involved in a membrane regulation metabolic pathway	cellular component unknown	biological process unknown	molecular function unknown
YHR075C	PPE1	Protein with carboxyl methyl esterase activity that may have a role in demethylation of the phosphoprotein phosphatase catalytic subunit; also identified as a small subunit mitochondrial ribosomal protein	mitochondrial small ribosomal subunit	protein biosynthesis*	structural constituent of ribosome*
YHR076W	PTC7	Mitochondrially localized type 2C protein phosphatase; expression induced by growth on ethanol and by sustained osmotic stress; possible role in carbon source utilization in low oxygen environments	mitochondrion	biological process unknown	protein phosphatase type 2C activity
YHR081W	LRP1	Substrate-specific nuclear cofactor for exosome activity in the processing of stable RNAs; required for telomere length maintenance; homolog of mammalian nuclear matrix protein C1D involved in regulation of DNA repair and recombination	nuclear exosome (RNase complex)	telomere maintenance*	molecular function unknown
YIL007C	NAS2	Protein with similarity to the p27 subunit of mammalian proteasome modulator; not essential; interacts with Rpn4p	cytoplasm	ubiquitin-dependent protein catabolism	molecular function unknown
YIL038C	NOT3	Subunit of the CCR4-NOT complex, which is a global transcriptional regulator with roles in transcription initiation and elongation and in mRNA degradation	cytoplasm*	regulation of transcription from RNA polymerase II promoter*	3'-5'-exoribonuclease activity
YIL094C	LYS12	Homo-isocitrate dehydrogenase, an NAD-linked mitochondrial enzyme required for the fourth step in the biosynthesis of lysine, in which homo-isocitrate is oxidatively decarboxylated to alpha-ketoadipate	mitochondrion	lysine biosynthesis	homoisocitrate dehydrogenase activity
YIL005W	EPS1	Pdi1p (protein disulfide isomerase)-related protein involved in endoplasmic reticulum retention of resident ER proteins	endoplasmic reticulum membrane	protein retention in ER	protein disulfide isomerase activity
YIL028W	-	-	-	-	-
YIL029C	-	-	cellular component unknown	biological process unknown	molecular function unknown
YIL037C	PRM2	Pheromone-regulated protein, predicted to have 4 transmembrane segments and a coiled coil domain; regulated by Ste12p	integral to membrane	conjugation with cellular fusion	molecular function unknown
YIL040W	APQ12	Protein involved in nucleocytoplasmic transport of mRNA	endoplasmic reticulum*	mRNA export from nucleus	molecular function unknown
YIL041W	GVP36	Golgi vesicle protein of unknown function; localizes to both early and late Golgi vesicles	cytoplasm*	biological process unknown	molecular function unknown
YIL045W	PIG2	Putative type-1 protein phosphatase targeting subunit that tethers Glc7p type-1 protein phosphatase to Gsy2p glycogen synthase	cytoplasm	regulation of glycogen biosynthesis	protein phosphatase type 1 regulator activity
YIL053W	RHR2	Constitutively expressed isoform of DL-glycerol-3-phosphatase; involved in glycerol biosynthesis, induced in response to both anaerobic and, along with the Hor2p/Gpp2p isoform, osmotic stress	cytoplasm*	response to osmotic stress*	glycerol-1-phosphatase activity
YIL073C	SPO22	Meiosis-specific protein with similarity to phospholipase A2, involved in completion of nuclear divisions during meiosis; induced early in meiosis	cellular component unknown	meiosis	molecular function unknown
YIL077C	-	-	mitochondrion	biological process unknown	molecular function unknown
YIL110W	-	-	cytoplasm*	biological process unknown	S-adenosylmethionine-dependent methyltransferase activity
YCR020W-B	HTL1	Subunit of the RSC chromatin remodeling complex, a multisubunit complex that functions in transcriptional regulation, chromosome stability and establishing sister chromatid cohesion; involved in telomere maintenance	RSC complex	telomere maintenance*	chromatin binding
YHL011C	PRS3	5-phospho-ribosyl-1(alpha)-pyrophosphate synthetase, involved in nucleotide, histidine, and tryptophan biosynthesis; one of a five related enzymes, which are active as heteromultimeric complexes	cytoplasm	telomere maintenance*	ribose phosphate diphosphokinase activity
YLR370C	ARC18	Subunit of the ARP2/3 complex, which is required for the motility and integrity of cortical actin patches	Arp2/3 protein complex	actin filament organization*	structural constituent of cytoskeleton
YAL016W	TPD3	Regulatory subunit A of the heterotrimeric protein phosphatase 2A, which also contains regulatory subunit Cdc55p and either catalytic subunit Pph21p or Pph22p; required for cell morphogenesis and for transcription by RNA polymerase III	cytoplasm*	protein biosynthesis*	protein phosphatase type 2A activity
YJR090C	GRR1	F-box protein component of the SCF ubiquitin-ligase complex, required for Cln1p and Cln2p degradation; involved in carbon catabolite repression, glucose-dependent divalent cation transport, high-affinity glucose transport, and morphogenesis	cytoplasm*	G1/S transition of mitotic cell cycle*	protein binding*
YJR113C	RSM7	Mitochondrial ribosomal protein of the small subunit, has similarity to E. coli S7 ribosomal protein	mitochondrial small ribosomal subunit	protein biosynthesis	structural constituent of ribosome
YJR117W	STE24	Highly conserved zinc metalloprotease that functions in two steps of a-factor maturation, C-terminal CAAX proteolysis and the first step of N-terminal proteolytic processing; contains multiple transmembrane spans	mitochondrial outer membrane*	peptide pheromone maturation	metalloendopeptidase activity*
YJL004C	SYS1	Integral membrane protein of the Golgi required for targeting of the Arf-like GTPase Arl3p to the Golgi; multicopy suppressor of ypt6 null mutation	integral to Golgi membrane*	Golgi to endosome transport*	molecular function unknown
YJL006C	CTK2	Beta subunit of C-terminal domain kinase I (CTDK-I), which phosphorylates the C-terminal repeated domain of the RNA polymerase II large subunit (Rpo21p) to affect both transcription and pre-mRNA 3' end processing; has similarity to cyclins	nucleus	protein amino acid phosphorylation*	cyclin-dependent protein kinase regulator activity
YJR018W	-	-	-	-	-
YKL201C	MNN4	Putative positive regulator of mannosylphosphate transferase (Mnn6p), involved in mannosylphosphorylation of N-linked oligosaccharides; expression increases in late-logarithmic and stationary growth phases	membrane	response to stress*	molecular function unknown
YKR029C	SET3	Defining member of the SET3 histone deacetylase complex which is a meiosis-specific repressor of sporulation genes; necessary for efficient transcription by RNAPII; one of two yeast proteins that contains both SET and PHD domains	histone deacetylase complex	histone deacetylation*	NAD-dependent histone deacetylase activity*
YKR085C	MRPL20	Mitochondrial ribosomal protein of the large subunit	mitochondrial large ribosomal subunit	protein biosynthesis*	structural constituent of ribosome
YLR442C	SIR3	Silencing protein that interacts with Sir2p and Sir4p, and histone H3 and H4 tails, to establish a transcriptionally silent chromatin state; required for spreading of silenced chromatin; recruited to chromatin through interaction with Rap1p	mitochondrion*	double-strand break repair via nonhomologous end-joining*	histone binding*
YNR052C	POP2	RNase of the DEDD superfamily, subunit of the Ccr4-Not complex that mediates 3' to 5' mRNA deadenylation	cytoplasm*	regulation of transcription from RNA polymerase II promoter*	3'-5'-exoribonuclease activity
YPR067W	ISA2	Protein required for maturation of mitochondrial and cytosolic Fe/S proteins, localizes to the mitochondrial intermembrane space, overexpression of ISA2 suppresses grx5 mutations	mitochondrial intermembrane space	iron ion transport	molecular function unknown
YCR084C	TUP1	General repressor of transcription, forms complex with Cyc8p, involved in the establishment of repressive chromatin structure through interactions with histones H3 and H4, appears to enhance expression of some genes	nucleus	negative regulation of transcription*	general transcriptional repressor activity
YNL059C	ARP5	Nuclear actin-related protein involved in chromatin remodeling, component of chromatin-remodeling enzyme complexes	nucleus*	protein targeting to vacuole*	molecular function unknown*
YCR094W	CDC50	Endosomal protein that regulates cell polarity; similar to Ynr048wp and Lem3p	late endosome*	endocytosis*	phospholipid-translocating ATPase activity
YDR535C	-	-	-	-	-
YDR540C	-	-	cytoplasm*	biological process unknown	molecular function unknown
YFL034C-A	RPL22B	Protein component of the large (60S) ribosomal subunit, has similarity to Rpl22Ap and to rat L22 ribosomal protein	cytosolic large ribosomal subunit (sensu Eukaryota)	protein biosynthesis	structural constituent of ribosome
YFR032C	-	-	cellular component unknown	biological process unknown	molecular function unknown
YFR032C-A	RPL29	Protein component of the large (60S) ribosomal subunit, has similarity to rat L29 ribosomal protein; not essential for translation, but required for proper joining of the large and small ribosomal subunits and for normal translation rate	cytoplasm*	protein biosynthesis	structural constituent of ribosome
YFR047C	BNA6	Quinolinate phosphoribosyl transferase, required for biosynthesis of nicotinic acid from tryptophan via kynurenine pathway	cytoplasm*	NAD biosynthesis	nicotinate-nucleotide diphosphorylase (carboxylating) activity
YFR048W	RMD8	Cytosolic protein required for sporulation	cytoplasm	biological process unknown	molecular function unknown
YGR219W	-	-	-	-	-
YGR223C	HSV2	Phosphatidylinositol 3,5-bisphosphate-binding protein, predicted to fold as a seven-bladed beta-propeller; displays punctate cytoplasmic localization	cytoplasm*	biological process unknown	phosphoinositide binding
YGR240C	PFK1	Alpha subunit of heterooctameric phosphofructokinase involved in glycolysis, indispensable for anaerobic growth, activated by fructose-2,6-bisphosphate and AMP, mutation inhibits glucose induction of cell cycle-related genes	cytoplasm*	glycolysis	6-phosphofructokinase activity
YLR437C	-	-	cytoplasm	biological process unknown	molecular function unknown
YLR438W	CAR2	L-ornithine transaminase (OTAse), catalyzes the second step of arginine degradation, expression is dually-regulated by allophanate induction and a specific arginine induction process; not nitrogen catabolite repression sensitive	cytoplasm*	arginine catabolism	ornithine-oxo-acid transaminase activity
YLR443W	ECM7	Non-essential protein of unknown function	integral to membrane	cell wall organization and biogenesis	molecular function unknown
YLR444C	-	-	-	-	-
YLR445W	-	-	cellular component unknown	biological process unknown	molecular function unknown
YMR174C	PAI3	Cytoplasmic proteinase A inhibitor, dependent on Pbs2p and Hog1p protein kinases for osmotic induction; intrinsically unstructured, N-terminal half becomes ordered in the active site of proteinase A upon contact	cytoplasm	vacuolar protein catabolism	endopeptidase inhibitor activity
YMR194C-A	-	-	-	-	-
YNR061C	-	-	vacuole (sensu Fungi)	biological process unknown	molecular function unknown
YER122C	GLO3	ADP-ribosylation factor GTPase activating protein (ARF GAP), involved in ER-Golgi transport; shares functional similarity with Gcs1p	COPI-coated vesicle*	ER to Golgi vesicle-mediated transport*	ARF GTPase activator activity
YER140W	-	-	mitochondrion	biological process unknown	molecular function unknown
YER187W	-	-	cellular component unknown	biological process unknown	molecular function unknown
YOR306C	MCH5	Protein with similarity to mammalian monocarboxylate permeases, which are involved in transport of monocarboxylic acids across the plasma membrane; mutant is not deficient in monocarboxylate transport	membrane	transport	transporter activity*
YKL212W	SAC1	Lipid phosphoinositide phosphatase of the ER and Golgi, involved in protein trafficking and secretion	mitochondrion*	exocytosis*	inositol or phosphatidylinositol phosphatase activity
YKR001C	VPS1	GTPase required for vacuolar protein sorting, functions in actin cytoskeleton organization via its interaction with Sla1p; required for late Golgi-retention of some proteins including Kex2p; involved in regulating peroxisome biogenesis	cytoplasm*	protein targeting to vacuole*	GTPase activity
YLR287C	-	-	cytoplasm	biological process unknown	molecular function unknown
YLR338W	-	-	-	-	-
YLR348C	DIC1	Mitochondrial dicarboxylate carrier, integral membrane protein, catalyzes a dicarboxylate-phosphate exchange across the inner mitochondrial membrane, transports cytoplasmic dicarboxylates into the mitochondrial matrix	mitochondrial envelope	dicarboxylic acid transport	dicarboxylic acid transporter activity
YLR374C	-	-	-	-	-
YLR377C	FBP1	Fructose-1,6-bisphosphatase, key regulatory enzyme in the gluconeogenesis pathway, required for glucose metabolism	cytosol	gluconeogenesis	fructose-bisphosphatase activity
YPR060C	ARO7	Chorismate mutase, catalyzes the conversion of chorismate to prephenate to initiate the tyrosine/phenylalanine-specific branch of aromatic amino acid biosynthesis	cytoplasm*	aromatic amino acid family biosynthesis	chorismate mutase activity
YPR099C	-	-	-	-	-
YKL011C	CCE1	Mitochondrial cruciform cutting endonuclease, cleaves Holliday junctions formed during recombination of mitochondrial DNA	mitochondrial inner membrane	DNA recombination	endodeoxyribonuclease activity
YBL058W	SHP1	UBX (ubiquitin regulatory X) domain-containing protein that regulates Glc7p phosphatase activity and interacts with Cdc48p; interacts with ubiquitylated proteins in vivo and is required for degradation of a ubiquitylated model substrate	cytoplasm*	sporulation (sensu Fungi)*	protein phosphatase type 1 regulator activity
YBL094C	-	-	-	-	-
YBR081C	SPT7	Subunit of the SAGA transcriptional regulatory complex, involved in proper assembly of the complex; also present as a C-terminally truncated form in the SLIK/SALSA transcriptional regulatory complex	mitochondrion*	protein complex assembly*	structural molecule activity
YBR097W	VPS15	Myristoylated serine/threonine protein kinase involved in vacuolar protein sorting; functions as a membrane-associated complex with Vps34p; active form recruits Vps34p to the Golgi membrane; also detected in mitochondria	mitochondrion*	telomere maintenance*	protein serine/threonine kinase activity
YBR175W	SWD3	Essential subunit of the COMPASS (Set1C) complex, which methylates histone H3 on lysine 4 and is required in transcriptional silencing near telomeres; WD40 beta propeller superfamily member and ortholog of mammalian WDR5	COMPASS complex	telomere maintenance*	histone lysine N-methyltransferase activity (H3-K4 specific)
YDL047W	SIT4	Type 2A-related serine-threonine phosphatase that functions in the G1/S transition of the mitotic cycle; cytoplasmic and nuclear protein that modulates functions mediated by Pkc1p including cell wall and actin cytoskeleton organization	cytoplasm*	telomere maintenance*	protein serine/threonine phosphatase activity
YDL226C	GCS1	ADP-ribosylation factor GTPase activating protein (ARF GAP), involved in ER-Golgi transport; shares functional similarity with Glo3p	cytoskeleton*	ER to Golgi vesicle-mediated transport*	actin binding*
YDR195W	REF2	RNA-binding protein involved in the cleavage step of mRNA 3'-end formation prior to polyadenylation, and in snoRNA maturation; part of holo-CPF subcomplex APT, which associates with 3'-ends of snoRNA- and mRNA-encoding genes	nucleus*	transcription termination from Pol II promoter, RNA polymerase(A) coupled*	RNA binding*
YDR315C	IPK1	Inositol 1,3,4,5,6-pentakisphosphate 2-kinase, nuclear protein required for synthesis of 1,2,3,4,5,6-hexakisphosphate (phytate), which is integral to cell function; has 2 motifs conserved in other fungi; ipk1 gle1 double mutant is inviable	nucleus	myo-inositol metabolism	inositol or phosphatidylinositol kinase activity
YDR320C	SWA2	Auxilin-like protein involved in vesicular transport; clathrin-binding protein required for uncoating of clathrin-coated vesicles	endoplasmic reticulum membrane	endoplasmic reticulum organization and biogenesis	protein binding
YDR477W	SNF1	AMP-activated serine/threonine protein kinase found in a complex containing Snf4p and members of the Sip1p/Sip2p/Gal83p family; required for transcription of glucose-repressed genes, thermotolerance, sporulation, and peroxisome biogenesis	cytoplasm*	protein amino acid phosphorylation*	AMP-activated protein kinase activity
YGL071W	RCS1	Transcription factor involved in iron utilization and homeostasis; binds the consensus site PyPuCACCCPu and activates the expression of target genes in response to changes in iron availability	cytoplasm*	positive regulation of transcription from RNA polymerase II promoter*	transcription factor activity
YGL095C	VPS45	Protein of the Sec1p/Munc-18 family, essential for vacuolar protein sorting; required for the function of Pep12p and the early endosome/late Golgi SNARE Tlg2p; essential for fusion of Golgi-derived vesicles with the prevacuolar compartment	cytosol*	protein complex assembly*	unfolded protein binding
YGL115W	SNF4	Protein kinase activator found in a complex containing Snf1p and members of the Sip1p/Sip2p/Gal83p family; activates the Snf1p protein kinase; involved in expression of glucose-repressed genes, sporulation, and peroxisome biogenesis	cytoplasm*	regulation of transcription from RNA polymerase II promoter*	protein kinase activator activity
YGL173C	KEM1	Evolutionarily-conserved 5'-3' exonuclease component of cytoplasmic processing (P) bodies involved in mRNA decay; plays a role in microtubule-mediated processes, filamentous growth, ribosomal RNA maturation, and telomere maintenance	cytoplasm*	telomere maintenance*	recombinase activity*
YGL209W	MIG2	Protein containing zinc fingers, involved in repression, along with Mig1p, of SUC2 (invertase) expression by high levels of glucose; binds to Mig1p-binding sites in SUC2 promoter	nucleus	regulation of transcription from RNA polymerase II promoter*	specific RNA polymerase II transcription factor activity
YGL230C	-	-	cellular component unknown	biological process unknown	molecular function unknown
YGL241W	KAP114	Karyopherin, responsible for nuclear import of Spt15p, histones H2A and H2B, and Nap1p; amino terminus shows similarity to those of other importins, particularly Cse1p; localization is primarily nuclear	cytoplasm*	protein import into nucleus	protein carrier activity
YGL263W	COS12	Protein of unknown function, member of the DUP380 subfamily of conserved, often subtelomerically-encoded proteins	cellular component unknown	biological process unknown	molecular function unknown
YGR027C	RPS25A	Protein component of the small (40S) ribosomal subunit; nearly identical to Rps25Bp and has similarity to rat S25 ribosomal protein	cytosolic small ribosomal subunit (sensu Eukaryota)	protein biosynthesis	structural constituent of ribosome
YGR157W	CHO2	Phosphatidylethanolamine methyltransferase (PEMT), catalyzes the first step in the conversion of phosphatidylethanolamine to phosphatidylcholine during the methylation pathway of phosphatidylcholine biosynthesis	endoplasmic reticulum	phosphatidylcholine biosynthesis	phosphatidylethanolamine N-methyltransferase activity
YHR147C	MRPL6	Mitochondrial ribosomal protein of the large subunit	mitochondrial large ribosomal subunit	protein biosynthesis	structural constituent of ribosome
YHR150W	PEX28	Peroxisomal integral membrane protein, involved in regulation of peroxisome size and number; genetic interactions suggest that Pex28p and Pex29p act at steps upstream of those mediated by Pex30p, Pex31p, and Pex32p	peroxisomal membrane	peroxisome organization and biogenesis	molecular function unknown
YHR152W	SPO12	Nucleolar protein of unknown function, positive regulator of exit from mitosis; involved in regulating the release of Cdc14p from the nucleolus in early anaphase; proposed to play similar role in meiosis	nucleus*	regulation of exit from mitosis*	molecular function unknown
YHR153C	SPO16	Protein of unknown function, required for spore formation	cellular component unknown	sporulation (sensu Fungi)	molecular function unknown
YHR156C	LIN1	Non-essential component of U5 snRNP; nuclear protein; physically interacts with Irr1p of cohesin complex; may link together proteins involved in chromosome segregation, mRNA splicing and DNA replication	nucleus*	biological process unknown	protein binding

## Sheet: FunCat Cd
Cadmium-sensitive gene-set Functional Categories according to FunCat at MIPS
The comparison is done to Saccharomyces_cerevisiae containing 6130 annotated genes.
356 out of 383 genes are found:
YAL002w YAL012w YAL016w YAL021c YAL024c YAL047c YBL007c YBL031w YBL058w YBL086c YBR081c YBR097w YBR131w YBR162c YBR175w YBR213w YBR279w YBR295w YCL008c YCR002c YCR004c YCR020w-b YCR081w YCR084c YCR094w YDL039c YDL040c YDL045w-a YDL047w YDL074c YDL077c YDL081c YDL101c YDL226c YDR027c YDR028c YDR080w YDR135c YDR175c YDR195w YDR197w YDR204w YDR207c YDR253c YDR264c YDR276c YDR281c YDR300c YDR315c YDR…
FUNCTIONAL CATEGORY	abs SET	rel SET	genes SET	abs GENOME	rel GENOME	rel SETminusGENOME	P-VALUE
01 METABOLISM	107	30.0	YAL012w YAL016w YAL021c YBL086c YBR097w YBR213w YCR002c YCR081w YDL040c YDL047w YDL101c YDR028c YDR204w YDR207c YDR253c YDR300c YDR315c YDR408c YDR443c YDR477w YDR483w YDR516c YEL046c YEL062w YER044c YER091c YER141w YFL041w YFR019w YFR030w YFR047c YGL019w YGL026c YGL027c YGL115w YGL125w YGL173c YGL209w YGR092w YGR157w YGR240c YGR255c YGR270w YHL011c YHL025w YHR013c YHR030c YHR076w YHR079c YIL038c…	1514	24.6	5.4	0.0103376689077493
01.01 amino acid metabolism	26	7.30	YAL012w YAL021c YBR213w YDR207c YDR253c YDR300c YEL046c YER091c YFR030w YGL026c YGL125w YHL011c YIL094c YIR017c YJL088w YJR137c YJR139c YKR069w YLR303w YLR304c YLR438w YNL236w YNL316c YNR050c YPR060c YPR167c	243	3.96	3.34	0.00170366416509404
01.01.03 assimilation of ammonia, metabolism of the glutamate group	4	1.12	YDR300c YJL088w YLR304c YLR438w	47	0.76	0.36	0.290250000222573
01.01.03.02 metabolism of glutamate	1	0.28	YLR304c	23	0.37	-0.09	1
01.01.03.02.01 biosynthesis of glutamate	1	0.28	YLR304c	15	0.24	0.04	0.592821185842103
01.01.03.03 metabolism of proline	2	0.56	YDR300c YLR438w	7	0.11	0.45	0.0581599960164851
01.01.03.03.01 biosynthesis of proline	1	0.28	YDR300c	3	0.04	0.24	0.164328084633979
01.01.03.05 metabolism of arginine	2	0.56	YJL088w YLR438w	21	0.34	0.22	0.346849944501894
01.01.03.05.01 biosynthesis of arginine	1	0.28	YJL088w	12	0.19	0.09	0.512575908914985
01.01.03.05.02 degradation of arginine	1	0.28	YLR438w	3	0.04	0.24	0.164328084633979
01.01.05 metabolism of urea cycle, creatine and polyamines	2	0.56	YJL088w YLR438w	15	0.24	0.32	0.215332493549886
01.01.05.03 metabolism of urea (urea cycle)	2	0.56	YJL088w YLR438w	6	0.09	0.47	0.0431726012069429
01.01.06 metabolism of the aspartate family	13	3.65	YAL012w YDR253c YEL046c YER091c YFR030w YGL125w YIL094c YJR137c YJR139c YKR069w YLR303w YNR050c YPR167c	66	1.07	2.58	8.44245451683853e-05
01.01.06.04 metabolism of threonine	2	0.56	YEL046c YJR139c	9	0.14	0.42	0.0923735428670351
01.01.06.04.01 biosynthesis of threonine	1	0.28	YJR139c	3	0.04	0.24	0.164328084633979
01.01.06.04.02 degradation of threonine	1	0.28	YEL046c	4	0.06	0.22	0.212883528059848
01.01.06.05 metabolism of methionine	10	2.80	YAL012w YDR253c YER091c YFR030w YGL125w YJR137c YJR139c YKR069w YLR303w YPR167c	35	0.57	2.23	1.90978387464834e-05
01.01.06.05.01 biosynthesis of methionine	4	1.12	YAL012w YER091c YFR030w YJR137c	14	0.22	0.9	0.00702945442999086
01.01.06.05.01.01 biosynthesis of homocysteine	3	0.84	YAL012w YFR030w YJR137c	7	0.11	0.73	0.00570411418308721
01.01.06.06 metabolism of lysine	3	0.84	YIL094c YJR139c YNR050c	16	0.26	0.58	0.061929484499002
01.01.06.06.01 biosynthesis of lysine	3	0.84	YIL094c YJR139c YNR050c	10	0.16	0.68	0.0171639606442269
01.01.06.06.01.03 aminoadipic acid pathway	2	0.56	YIL094c YNR050c	9	0.14	0.42	0.0923735428670351
01.01.06.06.02 degradation of lysine	1	0.28	YNR050c	5	0.08	0.2	0.258625197013602
01.01.09 metabolism of the cysteine - aromatic group	9	2.52	YAL012w YDR253c YEL046c YGL026c YHL011c YJR139c YLR303w YNL316c YPR060c	80	1.30	1.22	0.0412169087771172
01.01.09.01 metabolism of glycine	1	0.28	YEL046c	8	0.13	0.15	0.38054747262341
01.01.09.01.01 biosynthesis of glycine	1	0.28	YEL046c	2	0.03	0.25	0.112786296368161
01.01.09.02 metabolism of serine	1	0.28	YJR139c	15	0.24	0.04	0.592821185842103
01.01.09.03 metabolism of cysteine	3	0.84	YAL012w YDR253c YLR303w	13	0.21	0.63	0.0359467759639487
01.01.09.03.01 biosynthesis of cysteine	2	0.56	YAL012w YLR303w	4	0.06	0.5	0.01866175435637
01.01.09.04 metabolism of phenylalanine	2	0.56	YNL316c YPR060c	17	0.27	0.29	0.259269455205706
01.01.09.04.01 biosynthesis of phenylalanine	1	0.28	YNL316c	3	0.04	0.24	0.164328084633979
01.01.09.05 metabolism of tyrosine	1	0.28	YPR060c	16	0.26	0.02	0.616526117623005
01.01.09.06 metabolism of tryptophan	3	0.84	YGL026c YHL011c YPR060c	20	0.32	0.52	0.106511722958495
01.01.09.06.01 biosynthesis of tryptophan	2	0.56	YGL026c YHL011c	11	0.17	0.39	0.130859056210351
01.01.09.07 metabolism of histidine	1	0.28	YHL011c	18	0.29	-0.00999999999999995	1
01.01.09.07.01 biosynthesis of histidine	1	0.28	YHL011c	15	0.24	0.04	0.592821185842103
01.01.13 regulation of amino acid metabolism	5	1.40	YAL021c YDR207c YDR253c YIR017c YNL236w	33	0.53	0.87	0.0398585484859201
01.02 nitrogen, sulfur and selenium metabolism	13	3.65	YBR213w YDR207c YDR253c YEL062w YFR030w YGL125w YIR017c YJR137c YKR069w YLR303w YLR438w YNL229c YPR167c	97	1.58	2.07	0.00375906274312962
01.02.03 sulfur metabolism	5	1.40	YBR213w YFR030w YJR137c YKR069w YPR167c	8	0.13	1.27	3.11117286566467e-05
01.02.03.01 sulfate assimilation	5	1.40	YBR213w YFR030w YJR137c YKR069w YPR167c	8	0.13	1.27	3.11117286566467e-05
01.02.03.03 assimilatory reduction of sulfur	1	0.28	YPR167c	1	0.01	0.27	0.0580750407830343
01.02.07 regulation of nitrogen, sulfur and selenium metabolism	6	1.68	YBR213w YDR207c YDR253c YEL062w YIR017c YNL229c	31	0.50	1.18	0.00785497436355789
01.02.07.01 regulation of nitrogen metabolism	1	0.28	YNL229c	8	0.13	0.15	0.38054747262341
01.02.07.03 regulation of sulphur metabolism	1	0.28	YIR017c	1	0.01	0.27	0.0580750407830343
01.03 nucleotide/nucleoside/nucleobase metabolism	9	2.52	YAL021c YDR408c YGL173c YHL011c YIL038c YIL066c YNR052c YOL081w YOR360c	224	3.65	-1.13	1
01.03.01 purin nucleotide/nucleoside/nucleobase metabolism	2	0.56	YDR408c YHL011c	61	0.99	-0.43	1
01.03.01.03 purine nucleotide/nucleoside/nucleobase anabolism	2	0.56	YDR408c YHL011c	29	0.47	0.0900000000000001	0.508703186696692
01.03.04 pyrimidine nucleotide/nucleoside/nucleobase metabolism	1	0.28	YHL011c	48	0.78	-0.5	1
01.03.04.03 pyrimidine nucleotide/nucleoside/nucleobase anabolism	1	0.28	YHL011c	14	0.22	0.06	0.567655273022622
01.03.07 deoxyribonucleotide metabolism	1	0.28	YIL066c	12	0.19	0.09	0.512575908914985
01.03.10 metabolism of cyclic and unusual nucleotides	2	0.56	YOL081w YOR360c	17	0.27	0.29	0.259269455205706
01.03.13 regulation of nucleotide/nucleoside/nucleobase metabolism	1	0.28	YOL081w	12	0.19	0.09	0.512575908914985
01.03.16 polynucleotide degradation	4	1.12	YAL021c YGL173c YIL038c YNR052c	86	1.40	-0.28	1
01.03.16.01 RNA degradation	4	1.12	YAL021c YGL173c YIL038c YNR052c	51	0.83	0.29	0.343794982468097
01.03.16.03 DNA degradation	1	0.28	YGL173c	13	0.21	0.07	0.54093860529064
01.04 phosphate metabolism	30	8.42	YAL016w YBR097w YDL047w YDL101c YDR028c YDR300c YDR315c YDR477w YFR019w YGL019w YGR092w YGR240c YGR270w YHL011c YHR030c YHR076w YHR079c YIL045w YIL053w YJL095w YKL212w YLR113w YLR377c YMR205c YNL218w YNL307c YOL001w YPL042c YPL203w YPR173c	418	6.81	1.61	0.130079739629083
01.04.04 regulation of phosphate metabolism	2	0.56	YIL045w YOL001w	18	0.29	0.27	0.281313091285458
01.05 C-compound and carbohydrate metabolism	40	11.2	YAL021c YBL086c YCR002c YCR081w YDR028c YDR315c YDR408c YDR443c YDR477w YDR483w YDR516c YGL027c YGL115w YGL125w YGL209w YGR240c YHL025w YHR079c YIL045w YIL053w YJL121c YJL176c YJL183w YJR075w YJR090c YJR102c YLR006c YLR025w YLR113w YLR304c YLR417w YMR205c YNL025c YNL236w YNR052c YOR290c YPL002c YPL042c YPL201c YPR159w	505	8.23	2.97	0.0252232058789313
01.05.02 sugar, glucoside, polyol and carboxylate metabolism	5	1.40	YGR240c YJL121c YLR304c YMR205c YPR159w	81	1.32	0.0799999999999998	0.510860036028065
01.05.02.04 sugar, glucoside, polyol and carboxylate anabolism	1	0.28	YJL121c	35	0.57	-0.29	1
01.05.02.07 sugar, glucoside, polyol and carboxylate catabolism	5	1.40	YGR240c YJL121c YLR304c YMR205c YPR159w	79	1.28	0.12	0.488464923572829
01.05.03 polysaccharide metabolism	2	0.56	YGL027c YPR159w	65	1.06	-0.5	1
01.05.03.02 peptidoglycan metabolism	1	0.28	YGL027c	17	0.27	0.01	0.638854659024086
01.05.03.02.04 peptidoglycan anabolism	1	0.28	YGL027c	17	0.27	0.01	0.638854659024086
01.05.13 transfer of activated C-1 groups	2	0.56	YDR408c YGL125w	20	0.32	0.24	0.325167105624702
01.05.13.03 tetrahydrofolate-dependent C-1-transfer	2	0.56	YDR408c YGL125w	13	0.21	0.35	0.172223552407107
01.05.25 regulation of C-compound and carbohydrate metabolism	24	6.74	YAL021c YCR002c YCR081w YDR028c YDR443c YDR477w YGL115w YGL209w YGR240c YHL025w YJL176c YJR090c YJR102c YLR006c YLR025w YLR113w YLR417w YMR205c YNL025c YNL236w YNR052c YOR290c YPL002c YPL042c	127	2.07	4.67	1.97981192581707e-07
01.06 lipid, fatty acid and isoprenoid metabolism	16	4.49	YDL040c YDR207c YDR315c YER044c YFR019w YGR157w YHR013c YHR079c YKL055c YKL150w YKL212w YKL213c YLL043w YLR228c YMR202w YNL280c	286	4.66	-0.17	1
01.06.02 membrane lipid metabolism	3	0.84	YDR315c YGR157w YKL212w	82	1.33	-0.49	1
01.06.02.01 phospholipid metabolism	3	0.84	YDR315c YGR157w YKL212w	68	1.10	-0.26	1
01.06.05 fatty acid metabolism	1	0.28	YKL055c	24	0.39	-0.11	1
01.06.06 isoprenoid metabolism	4	1.12	YER044c YKL150w YMR202w YNL280c	41	0.66	0.46	0.212865743989989
01.06.06.11 tetracyclic and pentacyclic triterpenes (cholesterin, steroids and hopanoids) metabolism	4	1.12	YER044c YKL150w YMR202w YNL280c	36	0.58	0.54	0.153804471327542
01.06.10 regulation of lipid, fatty acid and isoprenoid metabolism	2	0.56	YDR207c YHR079c	26	0.42	0.14	0.45090953382363
01.07 metabolism of vitamins, cofactors, and prosthetic groups	9	2.52	YDR204w YER141w YFR047c YGL125w YGR255c YIL098c YJL101c YKR069w YOL049w	164	2.67	-0.15	1
01.07.01 biosynthesis of vitamins, cofactors, and prosthetic groups	8	2.24	YDR204w YER141w YFR047c YGL125w YGR255c YJL101c YKR069w YOL049w	110	1.79	0.45	0.307331658986059
01.20 secondary metabolism	11	3.08	YBR213w YDR204w YEL046c YFL041w YGR157w YGR255c YJL088w YJL101c YKR069w YMR058w YOL049w	78	1.27	1.81	0.00504443417487258
01.20.17 metabolism of secondary products derived from primary amino acids	1	0.28	YJL088w	19	0.30	-0.02	1
01.20.17.01 metabolism of nonprotein amino acids	1	0.28	YJL088w	10	0.16	0.12	0.450501800000759
01.20.19 metabolism of secondary products derived from glycine, L-serine and L-alanine	6	1.68	YBR213w YEL046c YFL041w YGR157w YKR069w YMR058w	19	0.30	1.38	0.000522642878156735
01.20.19.01 metabolism of porphyrins	4	1.12	YBR213w YFL041w YKR069w YMR058w	15	0.24	0.88	0.00915368005310787
01.20.19.05 metabolism of cobalamins	1	0.28	YKR069w	1	0.01	0.27	0.0580750407830343
01.20.37 metabolism of peptide derived compounds	2	0.56	YJL101c YOL049w	3	0.04	0.52	0.009702719836524
01.20.37.01 metabolism of thioredoxin, glutaredoxin, glutathion	2	0.56	YJL101c YOL049w	3	0.04	0.52	0.009702719836524
02 ENERGY	21	5.89	YBL058w YDR028c YDR175c YER141w YER154w YGR240c YHL011c YHR001w-a YHR051w YIL045w YIL070c YJL121c YKL016c YKL055c YKL150w YLR304c YLR377c YMR205c YMR256c YPR004c YPR159w	367	5.98	-0.0900000000000007	1
02.01 glycolysis and gluconeogenesis	3	0.84	YGR240c YLR377c YMR205c	59	0.96	-0.12	1
02.07 pentose-phosphate pathway	2	0.56	YHL011c YJL121c	24	0.39	0.17	0.410310602883054
02.10 tricarboxylic-acid pathway (citrate cycle, Krebs cycle, TCA cycle)	1	0.28	YLR304c	31	0.50	-0.22	1
02.11 electron transport and membrane-associated energy conservation	5	1.40	YHR001w-a YHR051w YKL016c YKL150w YMR256c	61	0.99	0.41	0.279412280808422
02.13 respiration	11	3.08	YDR175c YER141w YER154w YHR001w-a YHR051w YIL070c YKL016c YKL055c YKL150w YMR256c YPR004c	138	2.25	0.83	0.177190284162673
02.13.03 aerobic respiration	6	1.68	YDR175c YHR001w-a YHR051w YIL070c YKL055c YMR256c	77	1.25	0.43	0.28881829457746
02.16 fermentation	1	0.28	YLR304c	47	0.76	-0.48	1
02.16.11 propionate fermentation	1	0.28	YLR304c	2	0.03	0.25	0.112786296368161
02.19 metabolism of energy reserves (e.g. glycogen, trehalose)	4	1.12	YBL058w YDR028c YIL045w YPR159w	56	0.91	0.21	0.410920575865373
02.45 energy conversion and regeneration	1	0.28	YKL016c	44	0.71	-0.43	1
02.45.15 energy generation (e.g. ATP synthase)	1	0.28	YKL016c	21	0.34	-0.06	1
10 CELL CYCLE AND DNA PROCESSING	63	17.6	YAL016w YAL021c YAL024c YAL047c YBL058w YBR081c YBR175w YCR002c YCR020w-b YCR094w YDL047w YDL074c YDL101c YDL226c YDR207c YDR448w YDR484w YER016w YER111c YER122c YGL019w YGL025c YGL058w YGL173c YGR092w YGR252w YHL025w YHR013c YHR030c YHR081w YHR129c YHR152w YHR153c YHR191c YIL066c YIL073c YJL065c YJL095w YJL176c YJR090c YKL011c YKL213c YKR029c YLR182w YLR226w YLR442c YML032c YML034w YMR032w YMR03…	1012	16.5	1.1	0.288277744984437
10.01 DNA processing	29	8.14	YBR081c YBR175w YCR020w-b YDL074c YDL101c YDR448w YGL025c YGL058w YGL173c YGR252w YHL025w YHR081w YIL066c YJL065c YJL176c YKL011c YKL213c YKR029c YLR182w YLR442c YML032c YMR035w YMR044w YNL097c YNL218w YNL307c YOR290c YPL022w YPL254w	520	8.48	-0.34	1
10.01.02 DNA topology	1	0.28	YNL218w	54	0.88	-0.6	1
10.01.03 DNA synthesis and replication	5	1.40	YCR020w-b YGL058w YIL066c YJL065c YLR182w	138	2.25	-0.85	1
10.01.05 DNA recombination and DNA repair	14	3.93	YDL101c YGL025c YGL058w YGL173c YHR081w YIL066c YKL011c YKL213c YLR182w YLR442c YML032c YMR035w YNL307c YPL022w	252	4.11	-0.18	1
10.01.05.01 DNA repair	10	2.80	YDL101c YGL058w YHR081w YIL066c YKL213c YLR442c YML032c YMR035w YNL307c YPL022w	159	2.59	0.21	0.444585796687686
10.01.05.03 DNA recombination	3	0.84	YKL011c YML032c YPL022w	91	1.48	-0.64	1
10.01.05.03.01 meiotic recombination	1	0.28	YML032c	39	0.63	-0.35	1
10.01.05.03.03 somatic / mitotic recombination	2	0.56	YML032c YPL022w	21	0.34	0.22	0.346849944501894
10.01.09 DNA restriction or modification	14	3.93	YBR081c YBR175w YDL074c YDR448w YGR252w YHL025w YJL065c YJL176c YKR029c YLR442c YMR044w YNL097c YOR290c YPL254w	199	3.24	0.69	0.265660801878327
10.01.09.05 DNA conformation modification (e.g. chromatin)	14	3.93	YBR081c YBR175w YDL074c YDR448w YGR252w YHL025w YJL065c YJL176c YKR029c YLR442c YMR044w YNL097c YOR290c YPL254w	187	3.05	0.88	0.196931820034787
10.01.11 regulation of DNA processing	1	0.28	YNL218w	8	0.13	0.15	0.38054747262341
10.03 cell cycle	40	11.2	YAL016w YAL021c YAL024c YAL047c YBL058w YCR002c YCR020w-b YCR094w YDL047w YDL101c YDL226c YDR207c YDR484w YER016w YER111c YER122c YGL019w YGL173c YGR092w YHR013c YHR030c YHR129c YHR152w YHR153c YHR191c YIL073c YJL095w YJR090c YKR029c YLR182w YLR226w YML034w YMR032w YNL025c YNL225c YNL246w YNL307c YPL024w YPL042c YPL269w	653	10.6	0.6	0.382863990949156
10.03.01 mitotic cell cycle and cell cycle control	32	8.98	YAL016w YAL021c YAL024c YAL047c YBL058w YCR002c YCR020w-b YCR094w YDL047w YDL101c YDL226c YDR207c YER016w YER111c YER122c YGL019w YGL173c YGR092w YHR013c YHR030c YHR129c YHR152w YHR191c YJL095w YJR090c YLR182w YLR226w YNL225c YNL246w YNL307c YPL024w YPL269w	447	7.29	1.69	0.123789005556298
10.03.01.01 mitotic cell cycle	13	3.65	YAL021c YAL047c YCR094w YDL047w YER111c YGL019w YHR129c YHR152w YHR191c YJR090c YLR182w YLR226w YNL307c	165	2.69	0.96	0.161352235707052
10.03.01.01.01 G1 phase of mitotic cell cycle	2	0.56	YAL021c YCR094w	22	0.35	0.21	0.368297640462799
10.03.01.01.03 G1/S transition of mitotic cell cycle	5	1.40	YDL047w YER111c YGL019w YJR090c YLR182w	37	0.60	0.8	0.0607377502890182
10.03.01.01.09 G2/M transition of mitotic cell cycle	2	0.56	YGL019w YHR191c	50	0.81	-0.25	1
10.03.01.01.11 M phase	4	1.12	YAL047c YHR129c YLR226w YNL307c	51	0.83	0.29	0.343794982468097
10.03.01.02 cell cycle arrest	1	0.28	YDL101c	21	0.34	-0.06	1
10.03.01.03 cell cycle checkpoints (checkpoints of morphogenesis, DNA-damage,-replication, mitotic phase and spindle)	4	1.12	YAL016w YDL101c YER016w YPL024w	67	1.09	0.03	0.551259870065356
10.03.02 meiosis	10	2.80	YBL058w YDR207c YHR152w YHR153c YIL073c YKR029c YLR182w YNL025c YNL307c YPL042c	161	2.62	0.18	0.460488872810876
10.03.02.01 meiosis I	2	0.56	YDR207c YHR152w	13	0.21	0.35	0.172223552407107
10.03.03 cytokinesis (cell division) /septum formation and hydrolysis	5	1.40	YAL016w YCR002c YMR032w YNL225c YPL269w	71	1.15	0.25	0.395990678346966
10.03.04 nuclear and chromosomal cycle	7	1.96	YAL047c YCR020w-b YER016w YGR092w YHR191c YML034w YPL269w	111	1.81	0.15	0.467681905462308
10.03.04.03 chromosome condensation	1	0.28	YHR191c	22	0.35	-0.07	1
10.03.04.07 nuclear division	1	0.28	YGR092w	11	0.17	0.11	0.482466074379799
10.03.04.09 nuclear migration	3	0.84	YAL047c YER016w YPL269w	15	0.24	0.6	0.0525032277373264
10.03.05 cell cycle dependent cytoskeleton reorganization	2	0.56	YDL226c YDR484w	49	0.79	-0.23	1
10.03.05.03 cell cycle dependent actin filament reorganization	2	0.56	YDL226c YDR484w	7	0.11	0.45	0.0581599960164851
11 TRANSCRIPTION	67	18.8	YAL016w YAL021c YBR081c YBR279w YCR004c YCR081w YCR084c YCR094w YDR028c YDR195w YDR207c YDR253c YDR443c YDR448w YER111c YER122c YER151c YGL019w YGL025c YGL058w YGL070c YGL071w YGL115w YGL173c YGL209w YGL244w YGR092w YGR252w YHL025w YHR079c YHR081w YIL038c YIR017c YJL006c YJL056c YJL115w YJL138c YJL140w YJL176c YJR032w YJR102c YJR122w YKL130c YLR113w YLR182w YLR226w YLR228c YLR417w YLR442c YML007w…	1077	17.5	1.3	0.282143545809184
11.02 RNA synthesis	58	16.2	YAL021c YBR081c YBR279w YCR081w YCR084c YCR094w YDR028c YDR195w YDR207c YDR253c YDR443c YDR448w YER111c YER122c YER151c YGL019w YGL025c YGL070c YGL071w YGL115w YGL209w YGL244w YGR092w YGR252w YHL025w YIL038c YIR017c YJL006c YJL056c YJL115w YJL140w YJL176c YJR032w YJR102c YJR122w YLR113w YLR182w YLR226w YLR228c YLR417w YLR442c YML007w YMR039c YNL025c YNL027w YNL097c YNL229c YNL236w YNR052c YOL001w…	634	10.3	5.9	0.000237856478421754
11.02.01 rRNA synthesis	1	0.28	YGL019w	83	1.35	-1.07	1
11.02.02 tRNA synthesis	1	0.28	YGL019w	38	0.61	-0.33	1
11.02.03 mRNA synthesis	57	16.0	YAL021c YBR081c YBR279w YCR081w YCR084c YCR094w YDR028c YDR195w YDR207c YDR253c YDR443c YDR448w YER111c YER122c YER151c YGL025c YGL070c YGL071w YGL115w YGL209w YGL244w YGR092w YGR252w YHL025w YIL038c YIR017c YJL006c YJL056c YJL115w YJL140w YJL176c YJR032w YJR102c YJR122w YLR113w YLR182w YLR226w YLR228c YLR417w YLR442c YML007w YMR039c YNL025c YNL027w YNL097c YNL229c YNL236w YNR052c YOL001w YOL089c…	576	9.39	6.61	3.05013279396464e-05
11.02.03.01 general transcription activities	22	6.17	YBR279w YCR081w YDR195w YDR253c YDR443c YDR448w YGL025c YGL070c YGL209w YGL244w YIR017c YJL056c YJL140w YLR182w YLR228c YMR039c YNL025c YNL229c YNL236w YOL089c YPL202c YPL254w	235	3.83	2.34	0.0173470595496718
11.02.03.01.01 transcription initiation	2	0.56	YOL089c YPL202c	46	0.75	-0.19	1
11.02.03.01.04 transcription elongation	2	0.56	YBR279w YGL244w	31	0.50	0.0600000000000001	0.544964980147555
11.02.03.01.07 transcription termination	2	0.56	YDR195w YMR039c	14	0.22	0.34	0.193621924774878
11.02.03.04 transcriptional control	51	14.3	YAL021c YBR081c YBR279w YCR081w YCR084c YCR094w YDR028c YDR207c YDR253c YDR443c YDR448w YER111c YER122c YER151c YGL025c YGL071w YGL115w YGL209w YGR092w YGR252w YHL025w YIL038c YIR017c YJL006c YJL056c YJL115w YJL176c YJR032w YJR102c YJR122w YLR113w YLR182w YLR226w YLR228c YLR417w YLR442c YML007w YMR039c YNL025c YNL027w YNL097c YNL236w YNR052c YOL001w YOL089c YOR140w YOR290c YPL002c YPL042c YPL203w…	495	8.07	6.23	2.8897073179355e-05
11.02.03.04.01 transcription activation	1	0.28	YIR017c	42	0.68	-0.4	1
11.02.03.04.03 transcription repression	6	1.68	YCR084c YJR102c YLR417w YNL236w YOR140w YPL002c	28	0.45	1.23	0.00465531659015372
11.04 RNA processing	10	2.80	YAL021c YDR028c YDR195w YGL173c YHR079c YHR081w YIL038c YJL138c YKL130c YNR052c	436	7.11	-4.31	1
11.04.01 rRNA processing	2	0.56	YGL173c YHR081w	205	3.34	-2.78	1
11.04.03 mRNA processing (splicing, 5'-, 3'-end processing)	4	1.12	YDR028c YDR195w YGL173c YHR079c	186	3.03	-1.91	1
11.04.03.01 splicing	1	0.28	YDR028c	141	2.30	-2.02	1
12 PROTEIN SYNTHESIS	29	8.14	YAL016w YBL058w YDL040c YDL045w-a YDL081c YDR175c YDR197w YDR322w YER153c YFL034c-a YFR032c-a YGL125w YGL129c YGR027c YHR010w YHR075c YHR147c YIL018w YJL138c YJR113c YKL003c YKR084c YKR085c YLR069c YMR064w YMR143w YNL073w YPL090c YPL097w	480	7.83	0.31	0.439718000467992
12.01 ribosome biogenesis	18	5.05	YDL045w-a YDL081c YDR175c YDR322w YFL034c-a YFR032c-a YGL125w YGL129c YGR027c YHR010w YHR075c YHR147c YIL018w YJR113c YKL003c YKR085c YMR143w YPL090c	310	5.05	0	1
12.01.01 ribosomal proteins	18	5.05	YDL045w-a YDL081c YDR175c YDR322w YFL034c-a YFR032c-a YGL125w YGL129c YGR027c YHR010w YHR075c YHR147c YIL018w YJR113c YKL003c YKR085c YMR143w YPL090c	246	4.01	1.04	0.183272388096016
12.04 translation	5	1.40	YDL045w-a YDL081c YJL138c YKR084c YLR069c	88	1.43	-0.03	1
12.04.01 translation initiation	1	0.28	YJL138c	40	0.65	-0.37	1
12.04.02 translation elongation	2	0.56	YDL081c YLR069c	21	0.34	0.22	0.346849944501894
12.07 translational control	5	1.40	YBL058w YDR197w YER153c YJL138c YMR064w	55	0.89	0.51	0.21322595263407
12.10 aminoacyl-tRNA-synthetases	2	0.56	YNL073w YPL097w	39	0.63	-0.07	1
14 PROTEIN FATE (folding, modification, destination)	101	28.3	YAL002w YAL016w YBL007c YBL058w YBR081c YBR097w YBR131w YBR175w YCL008c YDL040c YDL047w YDL074c YDL077c YDL101c YDR028c YDR080w YDR264c YDR323c YDR448w YDR477w YDR483w YDR495c YER141w YER151c YER154w YFR010w YFR019w YGL019w YGL058w YGL095c YGL206c YGL241w YGR092w YGR252w YGR270w YHL031c YHR012w YHR013c YHR030c YHR075c YHR076w YHR079c YIL005w YIL007c YIL098c YJL006c YJL053w YJL095w YJL183w YJR032w…	1154	18.8	9.5	4.08237113559484e-06
14.01 protein folding and stabilization	3	0.84	YIL005w YJR032w YMR161w	93	1.51	-0.67	1
14.04 protein targeting, sorting and translocation	39	10.9	YAL002w YBR097w YBR131w YCL008c YDR323c YDR495c YFR019w YGL095c YGL206c YGL241w YHL031c YHR012w YIL005w YJL053w YJR102c YKL002w YKR001c YKR035w-a YLL040c YLR025w YLR119w YLR148w YLR360w YLR396c YLR417w YML097c YMR035w YMR150c YMR231w YNL059c YNL246w YNL297c YNR006w YOR036w YOR069w YPL002c YPL065w YPL120w YPR173c	280	4.56	6.34	2.01028362436658e-07
14.07 protein modification	49	13.7	YAL016w YBR081c YBR097w YBR131w YBR175w YDL040c YDL047w YDL074c YDL101c YDR028c YDR264c YDR448w YDR477w YDR483w YDR495c YER151c YFR010w YGL019w YGL058w YGR092w YGR252w YHR013c YHR030c YHR075c YHR076w YHR079c YJL006c YJL095w YJL183w YJR075w YJR090c YJR117w YKL201c YKR029c YLR113w YLR244c YLR423c YMR035w YMR150c YMR275c YNL097c YNL307c YPL003w YPL042c YPL120w YPL154c YPL203w YPL208w YPL254w	616	10.0	3.7	0.0128037132159622
14.07.01 modification with fatty acids (e.g. myristylation, palmitylation, farnesylation)	1	0.28	YDR264c	33	0.53	-0.25	1
14.07.02 modification with sugar residues (e.g. glycosylation, deglycosylation)	4	1.12	YDR483w YJL183w YJR075w YKL201c	69	1.12	0	1
14.07.02.01 O-directed glycosylation, deglycosylation	2	0.56	YDR483w YKL201c	15	0.24	0.32	0.215332493549886
14.07.02.02 N-directed glycosylation, deglycosylation	3	0.84	YDR483w YJR075w YKL201c	43	0.70	0.14	0.459689802376327
14.07.03 modification by phosphorylation, dephosphorylation, autophosphorylation	17	4.77	YAL016w YBR097w YDL047w YDL101c YDR028c YDR477w YGL019w YGR092w YHR030c YHR076w YHR079c YJL006c YJL095w YLR113w YNL307c YPL042c YPL203w	186	3.03	1.74	0.0413641457843215
14.07.04 modification by acetylation, deacetylation	8	2.24	YBR081c YDL040c YDR448w YGR252w YHR013c YKR029c YNL097c YPL254w	69	1.12	1.12	0.0452882174444615
14.07.05 modification by ubiquitination, deubiquitination	6	1.68	YDL074c YER151c YFR010w YGL058w YJR090c YMR275c	79	1.28	0.4	0.309403071899148
14.07.07 modification by ubiquitin-related proteins	1	0.28	YPL003w	21	0.34	-0.06	1
14.07.09 posttranslational modification of amino acids (e.g. hydroxylation, methylation)	3	0.84	YBR175w YDL074c YPL208w	26	0.42	0.42	0.189511828566019
14.07.11 protein processing (proteolytic)	6	1.68	YBR131w YJR117w YLR244c YLR423c YPL120w YPL154c	89	1.45	0.23	0.414598683683566
14.07.11.01 autoproteolytic processing	3	0.84	YBR131w YLR423c YPL120w	26	0.42	0.42	0.189511828566019
14.10 assembly of protein complexes	15	4.21	YBL007c YBR081c YDL074c YDR080w YDR495c YER141w YER154w YGL058w YGL095c YIL098c YJR090c YKL016c YMR256c YOR332w YPR024w	199	3.24	0.97	0.179805484687112
14.13 protein/peptide degradation	21	5.89	YBL058w YCL008c YDL074c YDL077c YER151c YFR010w YGL058w YGR270w YIL007c YJR090c YJR117w YKL213c YLR244c YLR423c YMR174c YMR275c YOR003w YPL084w YPL120w YPL154c YPR024w	256	4.17	1.72	0.0672150296167942
14.13.01 cytoplasmic and nuclear protein degradation	15	4.21	YBL058w YDL074c YER151c YFR010w YGL058w YGR270w YIL007c YJR090c YJR117w YKL213c YLR244c YMR174c YMR275c YPL084w YPL154c	188	3.06	1.15	0.129994067009844
14.13.01.01 proteasomal degradation (ubiquitin/proteasomal pathway)	7	1.96	YBL058w YDL074c YGL058w YIL007c YJR090c YKL213c YPL084w	128	2.08	-0.12	1
14.13.04 lysosomal and vacuolar protein degradation	5	1.40	YCL008c YDL077c YMR174c YOR003w YPL154c	26	0.42	0.98	0.0153672137254978
14.13.04.02 vacuolar protein degradation	2	0.56	YMR174c YPL154c	11	0.17	0.39	0.130859056210351
16 PROTEIN WITH BINDING FUNCTION OR COFACTOR REQUIREMENT (structural or catalytic)	55	15.4	YBL007c YBR081c YBR213w YCL008c YCR002c YDL074c YDL226c YDR195w YDR207c YDR253c YDR477w YDR484w YFR030w YGL026c YGL058w YGL070c YGL095c YGL125w YGL206c YGR223c YGR270w YHR156c YIL094c YIR017c YJL056c YJL115w YJL140w YJR032w YJR090c YJR117w YJR137c YKL002w YKL016c YKL130c YKL150w YLR006c YLR148w YLR182w YLR396c YLR442c YMR032w YMR044w YMR275c YNL079c YNL197c YNL218w YNL280c YNR006w YNR050c YOR008c…	1049	17.1	-1.7	0.823630251878942
16.01 protein binding	24	6.74	YBL007c YCL008c YDL074c YDL226c YDR477w YDR484w YGL058w YGL095c YHR156c YJL115w YJR032w YJR090c YKL002w YLR006c YLR148w YLR182w YLR442c YMR032w YMR044w YMR275c YNL079c YNR006w YOR008c YPL024w	392	6.39	0.350000000000001	0.423933878309268
16.03 nucleic acid binding	10	2.80	YDR195w YDR207c YDR253c YGL070c YIR017c YJL056c YJL140w YKL130c YNL197c YOR140w	341	5.56	-2.76	1
16.03.01 DNA binding	7	1.96	YDR207c YDR253c YGL070c YIR017c YJL056c YJL140w YOR140w	159	2.59	-0.63	1
16.03.03 RNA binding	3	0.84	YDR195w YKL130c YNL197c	190	3.09	-2.25	1
16.07 structural protein binding	3	0.84	YBR081c YGL206c YKL016c	56	0.91	-0.0700000000000001	1
16.09 lipid binding	2	0.56	YCR002c YGR223c	17	0.27	0.29	0.259269455205706
16.17 metal binding	1	0.28	YJR117w	27	0.44	-0.16	1
16.19 nucleotide/nucleoside/nucleobase binding	8	2.24	YDL074c YGR270w YJR090c YLR396c YNL218w YPL203w YPR024w YPR173c	225	3.67	-1.43	1
16.19.01 cyclic nucleotide binding (cAMP, cGMP, etc.)	1	0.28	YPL203w	4	0.06	0.22	0.212883528059848
16.19.03 ATP binding	7	1.96	YDL074c YGR270w YJR090c YLR396c YNL218w YPR024w YPR173c	191	3.11	-1.15	1
16.21 complex cofactor/cosubstrate/vitamine binding	9	2.52	YBR213w YFR030w YGL026c YGL125w YIL094c YJR137c YKL150w YNL280c YNR050c	58	0.94	1.58	0.00575685833638076
16.21.05 FAD/FMN binding	1	0.28	YKL150w	8	0.13	0.15	0.38054747262341
16.21.07 NAD/NADP binding	7	1.96	YBR213w YFR030w YGL125w YIL094c YJR137c YNL280c YNR050c	36	0.58	1.38	0.00405469526455676
16.21.17 pyridoxal phosphate binding	1	0.28	YGL026c	4	0.06	0.22	0.212883528059848
18 REGULATION OF METABOLISM AND PROTEIN FUNCTION	29	8.14	YAL024c YBR131w YDL077c YDL226c YDR028c YDR080w YDR448w YDR477w YER122c YGL115w YIL045w YJL006c YLR006c YLR182w YLR226w YLR417w YLR423c YML097c YMR039c YMR174c YNL025c YNL229c YNL307c YOL001w YOL081w YOR070c YPL003w YPL024w YPL254w	253	4.12	4.02	0.00029845277287618
18.01 regulation by	2	0.56	YDR477w YMR174c	37	0.60	-0.0399999999999999	1
18.01.01 regulation by modification	1	0.28	YDR477w	15	0.24	0.04	0.592821185842103
18.01.07 regulation by binding / dissociation	1	0.28	YMR174c	22	0.35	-0.07	1
18.02 regulation of protein activity	29	8.14	YAL024c YBR131w YDL077c YDL226c YDR028c YDR080w YDR448w YDR477w YER122c YGL115w YIL045w YJL006c YLR006c YLR182w YLR226w YLR417w YLR423c YML097c YMR039c YMR174c YNL025c YNL229c YNL307c YOL001w YOL081w YOR070c YPL003w YPL024w YPL254w	241	3.93	4.21	0.000127704240404069
18.02.01 enzymatic activity regulation / enzyme regulator	19	5.33	YDL077c YDL226c YDR028c YDR080w YER122c YGL115w YIL045w YJL006c YLR006c YLR226w YLR423c YMR174c YNL025c YNL307c YOL001w YOL081w YOR070c YPL003w YPL024w	180	2.93	2.4	0.00798331762918734
18.02.01.01 enzyme activator	7	1.96	YDL226c YER122c YGL115w YLR006c YLR423c YOL081w YOR070c	67	1.09	0.87	0.0922279299873299
18.02.01.01.01 GTPase activator (GAP)	4	1.12	YDL226c YER122c YOL081w YOR070c	32	0.52	0.6	0.111934897598738
18.02.01.01.05 kinase activator	2	0.56	YGL115w YLR423c	10	0.16	0.4	0.111175938422737
18.02.01.02 enzyme inhibitor	2	0.56	YMR174c YPL024w	35	0.57	-0.0099999999999999	1
18.02.01.02.03 protease inhibitor	1	0.28	YMR174c	5	0.08	0.2	0.258625197013602
18.02.01.02.05 kinase inhibitior	1	0.28	YPL024w	14	0.22	0.06	0.567655273022622
18.02.03 guanyl-nucleotide exchange factor (GEF)	3	0.84	YAL024c YBR131w YML097c	18	0.29	0.55	0.0829203665676883
18.02.05 regulator of G-protein signalling	1	0.28	YLR417w	15	0.24	0.04	0.592821185842103
18.02.09 regulator of transcription factor	6	1.68	YDR448w YDR477w YLR182w YMR039c YNL229c YPL254w	37	0.60	1.08	0.0185189772202014
20 CELLULAR TRANSPORT, TRANSPORT FACILITIES AND TRANSPORT ROUTES	88	24.7	YAL002w YBL007c YBR097w YBR131w YBR295w YCL008c YCR004c YDL226c YDR027c YDR080w YDR135c YDR264c YDR276c YDR320c YDR323c YDR484w YDR495c YEL031w YEL062w YER122c YER154w YFL041w YFR019w YGL071w YGL095c YGL167c YGL206c YGL212w YGL223c YGL241w YHL031c YHR012w YHR051w YHR129c YIL006w YIL040w YJL004c YJL029c YJL053w YJL117w YJL129c YJL145w YJR090c YJR102c YKL002w YKL016c YKL130c YKL150w YKL164c YKL212w…	1038	16.9	7.8	7.50603767689678e-05
20.01 transported compounds (substrates)	35	9.83	YBR295w YCR004c YDR080w YDR135c YDR276c YEL031w YEL062w YER154w YFL041w YGL071w YGL167c YGL241w YHR051w YIL006w YIL040w YJL117w YJL129c YJL145w YKL016c YKL130c YKL150w YKL164c YLL043w YLL051c YLR119w YLR348c YMR058w YMR256c YNL003c YNL079c YNR006w YOR069w YOR332w YPR004c YPR067w	585	9.54	0.290000000000001	0.452346504388067
20.01.01 ion transport	15	4.21	YBR295w YDR080w YDR276c YEL031w YFL041w YGL071w YGL167c YJL117w YJL129c YKL016c YLL051c YLR348c YMR058w YOR332w YPR067w	149	2.43	1.78	0.0256017085344636
20.01.01.01 cation transport (H+, Na+, K+, Ca2+ , NH4+, etc.)	13	3.65	YBR295w YDR080w YDR276c YEL031w YFL041w YGL071w YGL167c YJL129c YKL016c YLL051c YMR058w YOR332w YPR067w	122	1.99	1.66	0.0240700700361027
20.01.01.01.01 heavy metal ion transport (Cu+, Fe3+, etc.)	8	2.24	YBR295w YDR080w YFL041w YGL071w YGL167c YLL051c YMR058w YPR067w	53	0.86	1.38	0.0106629599711956
20.01.01.01.01.01 siderophore-iron transport	3	0.84	YDR080w YGL071w YMR058w	12	0.19	0.65	0.0288648647982297
20.01.01.07 anion transport	2	0.56	YJL117w YLR348c	26	0.42	0.14	0.45090953382363
20.01.01.07.07 phosphate transport	2	0.56	YJL117w YLR348c	11	0.17	0.39	0.130859056210351
20.01.03 C-compound and carbohydrate transport	4	1.12	YIL006w YLL043w YLR348c YNL003c	63	1.02	0.1	0.502017299945236
20.01.03.03 C4-dicarboxylate transport (e.g. malate, succinate, fumarate)	1	0.28	YLR348c	4	0.06	0.22	0.212883528059848
20.01.07 amino acid/amino acid derivatives transport	2	0.56	YEL062w YNL003c	45	0.73	-0.17	1
20.01.10 protein transport	6	1.68	YDR080w YER154w YGL241w YKL164c YNR006w YOR069w	140	2.28	-0.6	1
20.01.11 amine / polyamine transport	1	0.28	YEL062w	13	0.21	0.07	0.54093860529064
20.01.13 lipid/fatty acid transport	2	0.56	YJL145w YLL043w	44	0.71	-0.15	1
20.01.15 electron transport	7	1.96	YCR004c YHR051w YKL016c YKL150w YMR256c YOR332w YPR004c	83	1.35	0.61	0.205753971069166
20.01.21 RNA transport	4	1.12	YIL040w YKL130c YLR119w YNL079c	86	1.40	-0.28	1
20.01.25 vitamine/cofactor transport	1	0.28	YDR135c	14	0.22	0.06	0.567655273022622
20.03 transport facilities	9	2.52	YBR295w YDR135c YEL031w YGL167c YKL016c YLL043w YNL003c YOR306c YOR332w	196	3.19	-0.67	1
20.03.22 transport ATPases	5	1.40	YBR295w YEL031w YGL167c YKL016c YOR332w	54	0.88	0.52	0.202714521192449
20.03.25 ABC transporters	1	0.28	YDR135c	28	0.45	-0.17	1
20.09 transport routes	71	19.9	YAL002w YBL007c YBR097w YBR131w YCL008c YDL226c YDR027c YDR135c YDR264c YDR320c YDR323c YDR484w YDR495c YER122c YER154w YFL041w YFR019w YGL095c YGL167c YGL206c YGL212w YGL223c YGL241w YHL031c YHR012w YHR129c YIL006w YIL040w YJL004c YJL029c YJL053w YJL117w YJL129c YJR090c YJR102c YKL002w YKL016c YKL212w YKR001c YKR035w-a YLL040c YLL043w YLR025w YLR119w YLR148w YLR268w YLR348c YLR360w YLR370c YLR39…	713	11.6	8.3	2.0434006328794e-06
20.09.01 nuclear transport	3	0.84	YGL241w YIL040w YLR119w	85	1.38	-0.54	1
20.09.04 mitochondrial transport	5	1.40	YER154w YIL006w YKL016c YLR348c YNL003c	104	1.69	-0.29	1
20.09.07 vesicular transport (Golgi network, etc.)	33	9.26	YBR097w YDL226c YDR027c YDR320c YDR323c YDR484w YER122c YGL095c YGL167c YGL212w YGL223c YHL031c YHR012w YJL004c YJL029c YJL053w YKL002w YKL212w YKR001c YLL040c YLR148w YLR268w YLR396c YLR417w YML001w YML097c YMR231w YNR006w YOR036w YOR069w YOR070c YPL120w YPR173c	200	3.26	6	3.18775912008784e-08
20.09.07.03 ER to Golgi transport	3	0.84	YDL226c YER122c YLR268w	70	1.14	-0.3	1
20.09.07.05 intra Golgi transport	12	3.37	YBR097w YGL223c YHL031c YJL053w YKL002w YKR001c YLL040c YLR268w YLR417w YNR006w YOR069w YPR173c	33	0.53	2.84	1.43227985149047e-07
20.09.07.25 vesicle formation	1	0.28	YJL004c	10	0.16	0.12	0.450501800000759
20.09.07.27 vesicle fusion	5	1.40	YDR323c YGL212w YHL031c YLR268w YOR036w	33	0.53	0.87	0.0398585484859201
20.09.07.29 vesicle recycling	1	0.28	YGL223c	4	0.06	0.22	0.212883528059848
20.09.13 vacuolar/lysosomal transport	40	11.2	YAL002w YBR097w YBR131w YCL008c YDR135c YDR323c YDR495c YFR019w YGL095c YGL206c YGL212w YHR012w YJR102c YKL002w YKR001c YKR035w-a YLL040c YLR025w YLR119w YLR148w YLR360w YLR396c YLR417w YML001w YML097c YMR077c YMR231w YNL059c YNL079c YNL246w YNL297c YNR006w YOR036w YOR070c YOR332w YPL002c YPL065w YPL084w YPL120w YPR173c	154	2.51	8.69	1.61521114581773e-16
20.09.14 cytoskeleton-dependent transport	2	0.56	YHR129c YLR370c	30	0.48	0.0800000000000001	0.527068713670632
20.09.16 cellular export and secretion	9	2.52	YDL226c YDR323c YGL167c YJL117w YKL212w YLL043w YLR148w YMR231w YNL079c	76	1.23	1.29	0.0309504713433698
20.09.16.09 vesicular cellular export	4	1.12	YDR323c YLR148w YMR231w YNL079c	33	0.53	0.59	0.121876462993609
20.09.16.09.03 exocytosis	4	1.12	YDR323c YLR148w YMR231w YNL079c	33	0.53	0.59	0.121876462993609
20.09.18 cellular import	10	2.80	YBL007c YDL226c YDR264c YFL041w YGL206c YJL129c YJR090c YLL043w YML001w YMR058w	150	2.44	0.36	0.372827908151246
20.09.18.09 vesicular cellular import	2	0.56	YBL007c YDR264c	59	0.96	-0.4	1
20.09.18.09.01 endocytosis	2	0.56	YBL007c YDR264c	59	0.96	-0.4	1
30 CELLULAR COMMUNICATION/SIGNAL TRANSDUCTION MECHANISM	19	5.33	YDL047w YDL101c YDR264c YDR315c YDR477w YHR030c YHR079c YJL095w YKL212w YLR006c YLR113w YNL027w YNL307c YOL081w YOR008c YOR140w YOR360c YPL084w YPL203w	234	3.81	1.52	0.0853625611327646
30.01 cellular signalling	16	4.49	YDL047w YDL101c YDR315c YDR477w YHR030c YHR079c YJL095w YKL212w YLR113w YNL027w YNL307c YOL081w YOR008c YOR140w YOR360c YPL203w	199	3.24	1.25	0.115022349103473
30.01.05 enzyme mediated signal transduction	9	2.52	YDL047w YDR477w YHR030c YJL095w YLR113w YNL307c YOL081w YOR008c YPL203w	133	2.16	0.36	0.367247107579833
30.01.05.01 protein kinase	5	1.40	YDL047w YHR030c YJL095w YLR113w YNL307c	57	0.92	0.48	0.234744655100632
30.01.05.01.03 MAPKKK cascade	3	0.84	YHR030c YJL095w YLR113w	27	0.44	0.4	0.204671525102912
30.01.05.05 G-protein mediated signal transduction	3	0.84	YOL081w YOR008c YPL203w	69	1.12	-0.28	1
30.01.05.05.01 small GTPase mediated signal transduction	3	0.84	YOL081w YOR008c YPL203w	58	0.94	-0.1	1
30.01.09 second messenger mediated signal transduction	6	1.68	YDR315c YKL212w YNL027w YOR140w YOR360c YPL203w	47	0.76	0.92	0.052852049234574
30.01.09.03 Ca2+ mediated signal transduction	1	0.28	YNL027w	12	0.19	0.09	0.512575908914985
30.01.09.07 cAMP/cGMP mediated signal transduction	3	0.84	YOR140w YOR360c YPL203w	12	0.19	0.65	0.0288648647982297
30.01.09.11 polyphosphoinositol mediated signal transduction	2	0.56	YDR315c YKL212w	20	0.32	0.24	0.325167105624702
30.05 transmembrane signal transduction	3	0.84	YDR264c YLR006c YOR008c	43	0.70	0.14	0.459689802376327
30.05.01 receptor enzyme mediated signalling	2	0.56	YLR006c YOR008c	11	0.17	0.39	0.130859056210351
30.05.01.10 two-component signal transduction system (sensor kinase component)	1	0.28	YLR006c	3	0.04	0.24	0.164328084633979
30.05.02 non-enzymatic receptor mediated signalling	1	0.28	YOR008c	7	0.11	0.17	0.342308336201342
30.05.02.24 G-protein coupled receptor signalling pathway	1	0.28	YOR008c	7	0.11	0.17	0.342308336201342
32 CELL RESCUE, DEFENSE AND VIRULENCE	41	11.5	YBR131w YDL101c YDR135c YDR477w YER187w YFR019w YGL019w YGL095c YGL115w YHR030c YHR079c YHR081w YIL053w YJL095w YJL101c YJL115w YJL140w YJR032w YJR090c YJR104c YKL150w YKL164c YKL201c YLL043w YLR006c YLR113w YML007w YML032c YMR058w YMR140w YMR174c YMR251w-a YNL027w YNL307c YOL089c YOR008c YPL022w YPL084w YPL091w YPL154c YPL202c	554	9.03	2.47	0.0598969584055772
32.01 stress response	36	10.1	YDL101c YDR477w YFR019w YGL019w YGL095c YGL115w YHR030c YHR079c YHR081w YIL053w YJL095w YJL115w YJL140w YJR032w YJR090c YJR104c YKL150w YKL164c YKL201c YLL043w YLR006c YLR113w YML007w YML032c YMR140w YMR174c YMR251w-a YNL027w YNL307c YOL089c YOR008c YPL022w YPL084w YPL091w YPL154c YPL202c	450	7.34	2.76	0.0288665279412915
32.01.01 oxidative stress response	5	1.40	YJR104c YKL150w YML007w YPL091w YPL202c	55	0.89	0.51	0.21322595263407
32.01.03 osmotic and salt stress response	5	1.40	YIL053w YLR006c YLR113w YOL089c YOR008c	59	0.96	0.44	0.256840460159745
32.01.05 heat shock response	1	0.28	YOR008c	20	0.32	-0.04	1
32.01.07 unfolded protein response (e.g. ER quality control)	3	0.84	YGL095c YHR079c YJR032w	69	1.12	-0.28	1
32.01.09 DNA damage response	6	1.68	YDL101c YGL019w YHR081w YJL115w YML032c YPL022w	77	1.25	0.43	0.28881829457746
32.01.11 nutrient starvation response	3	0.84	YDR477w YMR140w YPL154c	15	0.24	0.6	0.0525032277373264
32.05 disease, virulence and defense	3	0.84	YJL101c YML007w YMR058w	35	0.57	0.27	0.332321499344149
32.05.01 resistance proteins	3	0.84	YJL101c YML007w YMR058w	33	0.53	0.31	0.299853014021625
32.05.01.03 chemical agent resistance	3	0.84	YJL101c YML007w YMR058w	29	0.47	0.37	0.235748058638207
32.05.01.03.03 inorganic chemical agent resistance (e.g. heavy metals)	2	0.56	YJL101c YMR058w	7	0.11	0.45	0.0581599960164851
32.07 detoxification	6	1.68	YBR131w YDR135c YJL101c YJR104c YLR006c YPL091w	117	1.90	-0.22	1
32.07.07 oxygen and radical detoxification	2	0.56	YJR104c YLR006c	26	0.42	0.14	0.45090953382363
32.07.07.07 superoxide metabolism	1	0.28	YJR104c	2	0.03	0.25	0.112786296368161
34 INTERACTION WITH THE ENVIRONMENT	43	12.0	YBR295w YCR002c YDR135c YDR264c YDR477w YEL031w YFL041w YGL019w YGL071w YGL095c YGL167c YHL025w YHR030c YJL056c YJL095w YJL117w YJL129c YJL176c YJR104c YJR117w YKL016c YKL130c YLL051c YLR006c YLR047c YLR113w YLR442c YML032c YMR058w YNL027w YNL079c YNL229c YNL236w YNL307c YOL027c YOL089c YOR008c YOR290c YOR332w YPL084w YPL202c YPL203w YPR067w	463	7.55	4.45	0.00121385252674848
34.01 homeostasis	19	5.33	YBR295w YEL031w YFL041w YGL019w YGL071w YGL167c YJL056c YJL117w YJL129c YJR104c YKL016c YLL051c YLR047c YMR058w YNL027w YOL027c YOR332w YPL202c YPR067w	182	2.96	2.37	0.00895523023161477
34.01.01 homeostasis of cations	17	4.77	YBR295w YEL031w YFL041w YGL071w YGL167c YJL056c YJL129c YJR104c YKL016c YLL051c YLR047c YMR058w YNL027w YOL027c YOR332w YPL202c YPR067w	162	2.64	2.13	0.0124337289961445
34.01.01.01 homeostasis of metal ions (Na, K, Ca etc.)	13	3.65	YBR295w YEL031w YFL041w YGL071w YJL056c YJL129c YJR104c YLL051c YLR047c YMR058w YOL027c YPL202c YPR067w	98	1.59	2.06	0.00411278507275016
34.01.01.03 homeostasis of protons	2	0.56	YKL016c YOR332w	48	0.78	-0.22	1
34.01.03 homeostasis of anions	1	0.28	YJL117w	15	0.24	0.04	0.592821185842103
34.01.03.03 homeostasis of phosphate	1	0.28	YJL117w	9	0.14	0.14	0.416569213842957
34.07 cell adhesion	2	0.56	YDR477w YGL019w	13	0.21	0.35	0.172223552407107
34.07.01 cell-cell adhesion	1	0.28	YGL019w	10	0.16	0.12	0.450501800000759
34.07.02 cell-matrix adhesion	1	0.28	YDR477w	1	0.01	0.27	0.0580750407830343
34.11 cellular sensing and response to external stimulus	23	6.46	YCR002c YDR135c YDR264c YGL095c YHL025w YHR030c YJL095w YJL176c YJR117w YKL130c YLR006c YLR113w YLR442c YML032c YNL079c YNL229c YNL236w YNL307c YOL089c YOR008c YOR290c YPL084w YPL203w	284	4.63	1.83	0.0643006014132649
34.11.03 chemoperception and response	19	5.33	YCR002c YDR135c YDR264c YGL095c YHL025w YHR030c YJL176c YJR117w YKL130c YLR006c YLR113w YLR442c YML032c YNL079c YNL229c YNL236w YNL307c YOL089c YOR290c	240	3.91	1.42	0.102915613269246
34.11.03.07 pheromone response, mating-type determination, sex-specific proteins	12	3.37	YCR002c YDR264c YHL025w YJL176c YJR117w YKL130c YLR442c YML032c YNL079c YNL236w YNL307c YOR290c	189	3.08	0.29	0.417600121764098
34.11.03.13 osmosensing and response	5	1.40	YGL095c YHR030c YLR006c YLR113w YOL089c	35	0.57	0.83	0.0496512380020693
34.11.09 temperature perception and response	1	0.28	YOR008c	19	0.30	-0.02	1
34.11.12 perception of nutrients and nutritional adaptation	3	0.84	YJL095w YPL084w YPL203w	33	0.53	0.31	0.299853014021625
40 CELL FATE	23	6.46	YAL016w YBL007c YCR002c YDR028c YDR477w YGL019w YGL095c YHL011c YHR030c YHR129c YIL007c YJL095w YJL115w YJR032w YJR075w YJR090c YLR423c YLR442c YMR032w YMR269w YNL079c YNL197c YPR159w	273	4.45	2.01	0.0447028280644175
40.01 cell growth / morphogenesis	21	5.89	YAL016w YBL007c YCR002c YDR028c YDR477w YGL019w YGL095c YHL011c YHR030c YHR129c YIL007c YJL095w YJR032w YJR075w YJR090c YLR423c YMR032w YMR269w YNL079c YNL197c YPR159w	238	3.88	2.01	0.035235162653704
40.01.03 directional cell growth (morphogenesis)	3	0.84	YGL095c YHR030c YJL095w	37	0.60	0.24	0.36473841131476
40.01.05 growth regulators / regulation of cell size	3	0.84	YDR477w YHL011c YNL197c	12	0.19	0.65	0.0288648647982297
40.10 cell death	1	0.28	YJL115w	19	0.30	-0.02	1
40.10.02 apoptosis (type I programmed cell death)	1	0.28	YJL115w	8	0.13	0.15	0.38054747262341
40.10.02.03 induction of apoptosis	1	0.28	YJL115w	2	0.03	0.25	0.112786296368161
40.10.02.03.02 induction of apoptosis by intracellular signals	1	0.28	YJL115w	1	0.01	0.27	0.0580750407830343
40.20 cell aging	2	0.56	YDR477w YLR442c	28	0.45	0.11	0.489878695106451
41 DEVELOPMENT (Systemic)	5	1.40	YBR081c YCR002c YDL039c YIL037c YLL043w	69	1.12	0.28	0.3724897325187
41.01 fungal/microorganismic development	5	1.40	YBR081c YCR002c YDL039c YIL037c YLL043w	69	1.12	0.28	0.3724897325187
41.01.01 mating (fertilization)	5	1.40	YBR081c YCR002c YDL039c YIL037c YLL043w	69	1.12	0.28	0.3724897325187
42 BIOGENESIS OF CELLULAR COMPONENTS	72	20.2	YAL016w YAL047c YBL007c YBR081c YBR131w YBR175w YCR002c YDL045w-a YDL047w YDL074c YDL077c YDR027c YDR080w YDR175c YDR320c YDR322w YDR448w YDR483w YDR484w YEL040w YER016w YER083c YFR019w YGL019w YGL027c YGL095c YGL115w YGL129c YGL212w YGL219c YGL241w YGR004w YGR252w YHR012w YHR030c YHR075c YHR129c YHR147c YHR150w YIL007c YIL065c YJL004c YJL042w YJL201w YJR075w YJR113c YJR137c YKL003c YKL164c YKL21…	862	14.0	6.2	0.000631832868993792
42.01 cell wall	18	5.05	YBL007c YCR002c YDL047w YDR027c YDR483w YEL040w YER083c YGL027c YHR030c YJL042w YJL201w YJR075w YJR137c YKL164c YLR182w YLR443w YOR008c YPR159w	214	3.49	1.56	0.0711109682397856
42.04 cytoskeleton/structural proteins	19	5.33	YAL016w YAL047c YBL007c YCR002c YDL047w YDR027c YDR484w YER016w YGL019w YHR129c YIL007c YJL042w YKL212w YLR370c YLR423c YMR032w YNL079c YNL225c YOR008c	252	4.11	1.22	0.144381305133206
42.04.03 actin cytoskeleton	8	2.24	YAL016w YBL007c YDL047w YDR027c YDR484w YLR370c YNL079c YOR008c	96	1.56	0.68	0.192923984686012
42.04.05 microtubule cytoskeleton	4	1.12	YAL047c YER016w YJL042w YNL225c	47	0.76	0.36	0.290250000222573
42.07 endoplasmic reticulum	1	0.28	YDR320c	11	0.17	0.11	0.482466074379799
42.08 Golgi	1	0.28	YPR173c	8	0.13	0.15	0.38054747262341
42.09 intracellular transport vesicles	1	0.28	YJL004c	10	0.16	0.12	0.450501800000759
42.10 nucleus	10	2.80	YBR081c YBR175w YDL074c YDR448w YER016w YGL241w YGR252w YLR442c YML032c YPL254w	149	2.43	0.37	0.364900383366511
42.10.03 organization of chromosome structure	8	2.24	YBR081c YBR175w YDL074c YDR448w YGR252w YLR442c YML032c YPL254w	90	1.46	0.78	0.150444456626214
42.16 mitochondrion	15	4.21	YDL045w-a YDR175c YDR322w YGL129c YGL219c YHR075c YHR147c YIL065c YJR113c YKL003c YKR085c YNL218w YOL027c YPR004c YPR024w	171	2.78	1.43	0.0709284452288117
42.19 peroxisome	4	1.12	YGL115w YGR004w YHR150w YKR001c	35	0.57	0.55	0.14282980903394
42.25 vacuole or lysosome	11	3.08	YBR131w YDL077c YDR080w YFR019w YGL095c YGL212w YHR012w YLR148w YLR396c YMR231w YPR173c	44	0.71	2.37	2.9345132614786e-05
42.29 bud / growth tip	2	0.56	YAL016w YNL079c	30	0.48	0.0800000000000001	0.527068713670632
43 CELL TYPE DIFFERENTIATION	34	9.55	YAL016w YBL007c YBL058w YCR002c YCR094w YDL047w YDR477w YDR512c YDR516c YGL019w YGL058w YGL095c YGL173c YHR030c YHR129c YHR152w YHR153c YIL007c YIL073c YJL095w YJR075w YJR090c YLR025w YLR423c YMR032w YNL079c YNL197c YNL225c YNL236w YNL307c YNR052c YOR008c YPL154c YPL203w	452	7.37	2.18	0.0686494054397693
43.01 fungal/microorganismic cell type differentiation	34	9.55	YAL016w YBL007c YBL058w YCR002c YCR094w YDL047w YDR477w YDR512c YDR516c YGL019w YGL058w YGL095c YGL173c YHR030c YHR129c YHR152w YHR153c YIL007c YIL073c YJL095w YJR075w YJR090c YLR025w YLR423c YMR032w YNL079c YNL197c YNL225c YNL236w YNL307c YNR052c YOR008c YPL154c YPL203w	452	7.37	2.18	0.0686494054397693
43.01.03 fungal and other eukaryotic cell type differentiation	34	9.55	YAL016w YBL007c YBL058w YCR002c YCR094w YDL047w YDR477w YDR512c YDR516c YGL019w YGL058w YGL095c YGL173c YHR030c YHR129c YHR152w YHR153c YIL007c YIL073c YJL095w YJR075w YJR090c YLR025w YLR423c YMR032w YNL079c YNL197c YNL225c YNL236w YNL307c YNR052c YOR008c YPL154c YPL203w	452	7.37	2.18	0.0686494054397693
43.01.03.05 budding, cell polarity and filament formation	22	6.17	YAL016w YBL007c YBL058w YCR002c YCR094w YDL047w YDR477w YGL019w YGL095c YGL173c YHR030c YHR129c YIL007c YJL095w YJR075w YJR090c YLR423c YMR032w YNL079c YNL197c YOR008c YPL203w	313	5.10	1.07	0.201742732747239
43.01.03.09 development of asco- basidio- or zygospore	14	3.93	YBL058w YCR002c YDR512c YDR516c YGL058w YHR152w YHR153c YIL073c YLR025w YNL225c YNL236w YNL307c YNR052c YPL154c	167	2.72	1.21	0.104974947553396
99 UNCLASSIFIED PROTEINS	53	14.8	YBL031w YBR162c YDR281c YDR475c YDR486c YDR535c YDR540c YEL007w YEL044w YEL057c YER091c-a YER140w YFR032c YFR048w YGL101w YGL230c YGL263w YGR206w YHL023c YHL044w YHR029c YIL028w YIL029c YIL041w YIL077c YIL092w YIL110w YJL057c YJL082w YJL118w YJL147c YJL151c YJL163c YLR190w YLR225c YLR287c YLR414c YLR437c YLR445w YMR007w YMR031c YMR141c YMR147w YMR148w YMR191w YMR194c-a YMR265c YNL046w YNL080c YNR…	1393	22.7	-7.9	0.999944247885614

## Sheet: Cd sen vs As sen
Comparison arsenite-sensitive vs cadmium-sensitive gene-sets
Cd sen set	As sen set	Mutants sensitive to Cd and As		Feature Name	Gene name	Description	GO Component	GO Process	GO Function
YEL031W	YML095C-A	106 genes		YLR148W	PEP3	Vacuolar peripheral membrane protein that promotes vesicular docking/fusion reactions in conjunction with SNARE proteins, required for vacuolar biogenesis, forms complex with Pep5p that mediates protein transport to the vacuole	vacuolar membrane (sensu Fungi)*	telomere maintenance*	protein binding
YGL167C	YGR078C			YGL070C	RPB9	RNA polymerase II subunit B12.6; contacts DNA; mutations affect transcription start site; involved in telomere maintenance	DNA-directed RNA polymerase II, core complex	telomere maintenance*	DNA-directed RNA polymerase activity
YDR483W	YJL179W			YDR448W	ADA2	Transcription coactivator, component of the ADA and SAGA transcriptional adaptor/HAT (histone acetyltransferase) complexes	SAGA complex*	histone acetylation*	transcription coactivator activity
YJL183W	YHR039C-A			YNL218W	MGS1	Protein with DNA-dependent ATPase and ssDNA annealing activities involved in maintenance of genome; interacts functionally with DNA polymerase delta; homolog of human Werner helicase interacting protein (WHIP)	nucleus	DNA replication*	ATPase activity*
YJR075W	YPR036W			YLR322W	VPS65	Dubious open reading frame, unlikely to encode a protein; not conserved in closely related Saccharomyces species; 75% of ORF overlaps the verified gene SFH1; deletion causes a vacuolar protein sorting defect	-	-	-
YGL027C	YPL031C			YMR275C	BUL1	Ubiquitin-binding component of the Rsp5p E3-ubiquitin ligase complex, functional homolog of Bul2p, disruption causes temperature-sensitive growth, overexpression causes missorting of amino acid permeases	plasma membrane*	mitochondrion inheritance*	protein binding*
YHL031C	YGR105W			YDR028C	REG1	Regulatory subunit of type 1 protein phosphatase Glc7p, involved in negative regulation of glucose-repressible genes	cytoplasm*	negative regulation of transcription from RNA polymerase II promoter*	protein phosphatase type 1 regulator activity
YGL223C	YDR176W			YNL280C	ERG24	C-14 sterol reductase, acts in ergosterol biosynthesis; mutants accumulate the abnormal sterol ignosterol (ergosta-8,14 dienol), and are viable under anaerobic growth conditions but inviable on rich medium under aerobic conditions	endoplasmic reticulum	ergosterol biosynthesis	delta14-sterol reductase activity
YLR268W	YNL064C			YLR113W	HOG1	Mitogen-activated protein kinase involved in osmoregulation via three independent osmosensors; mediates the recruitment and activation of RNA Pol II at Hot1p-dependent promoters; localization regulated by Ptp2p and Ptp3p	cytoplasm*	protein amino acid phosphorylation*	MAP kinase activity
YGL206C	YDR173C			YNL229C	URE2	Nitrogen catabolite repression regulator that acts by inhibition of GLN3 transcription in good nitrogen source; altered form of Ure2p creates [URE3] prion	cytosol*	telomere maintenance*	transcription corepressor activity*
YHR079C	YLR148W			YDL074C	BRE1	E3 ubiquitin ligase for Rad6p, required for the ubiquitination of histone H2B, recruitment of Rad6p to promoter chromatin and subsequent methylation of histone H3 (on L4 and L79), contains RING finger domain	nucleus	chromatin silencing at telomere*	ubiquitin-protein ligase activity
YDR027C	YGL070C			YAL012W	CYS3	Cystathionine gamma-lyase, catalyzes one of the two reactions involved in the transsulfuration pathway that yields cysteine from homocysteine with the intermediary formation of cystathionine;	cytoplasm	sulfur amino acid metabolism*	cystathionine gamma-lyase activity
YJL029C	YDR448W			YJR104C	SOD1	Cu, Zn superoxide dismutase; some mutations are analogous to those that cause ALS (amyotrophic lateral sclerosis) in humans	cytosol*	zinc ion homeostasis*	copper, zinc superoxide dismutase activity
YDR484W	YDR293C			YLR006C	SSK1	Cytoplasmic response regulator, part of a two-component signal transducer that mediates osmosensing via a phosphorelay mechanism; dephosphorylated form is degraded by the ubiquitin-proteasome system; potential Cdc28p substrate	cytoplasm	osmosensory signaling pathway via two-component system*	enzyme activator activity*
YHR012W	YNL218W			YFR019W	FAB1	1-phosphatidylinositol-3-phosphate 5-kinase; vacuolar membrane kinase that generates phosphatidylinositol (3,5)P2, which is involved in vacuolar sorting and homeostasis	mitochondrion*	response to stress*	1-phosphatidylinositol-3-phosphate 5-kinase activity
YJL053W	YLR322W			YNL025C	SSN8	Cyclin-like component of the RNA polymerase II holoenzyme, involved in phosphorylation of the RNA polymerase II C-terminal domain; involved in glucose repression and telomere maintenance	transcription factor complex	telomere maintenance*	general RNA polymerase II transcription factor activity*
YOR069W	YMR275C			YNL225C	CNM67	Component of the spindle pole body outer plaque; required for spindle orientation and mitotic nuclear migration	spindle pole body*	microtubule nucleation*	structural constituent of cytoskeleton
YOR036W	YDR028C			YGL206C	CHC1	Clathrin heavy chain, subunit of the major coat protein involved in intracellular protein transport and endocytosis; two heavy chains form the clathrin triskelion structural component; the light chain (CLC1) is thought to regulate function	clathrin vesicle coat	endocytosis*	structural molecule activity
YNL297C	YNL280C			YLR396C	VPS33	ATP-binding protein that is a subunit of the homotypic vacuole fusion and vacuole protein sorting (HOPS) complex; essential for membrane docking and fusion at both the Golgi-to-endosome and endosome-to-vacuole stages of protein transport	cytosol*	vacuole fusion, non-autophagic*	ATP binding
YDR323C	YLR113W			YML007W	YAP1	Basic leucine zipper (bZIP) transcription factor required for oxidative stress tolerance; mediates pleiotropic drug and metal resistance; localized to the nucleus in response to the presence of oxidants	cytoplasm*	response to oxidative stress*	transcription factor activity
YCL008C	YNL229C			YGL025C	PGD1	Subunit of the Mediator global transcriptional cofactor complex, which is part of the RNA polymerase II holoenzyme and plays an essential role in basal and activated transcription; direct target of the Cyc8p-Tup1p transcriptional corepressor	mediator complex	transcription from RNA polymerase II promoter	RNA polymerase II transcription mediator activity
YDR486C	YDL074C			YER151C	UBP3	Ubiquitin-specific protease that interacts with Bre5p to co-regulate anterograde and retrograde transport between endoplasmic reticulum and Golgi compartments; inhibitor of gene silencing; cleaves ubiquitin fusions but not polyubiquitin	cytoplasm	protein deubiquitination	ubiquitin-specific protease activity
YJR102C	YAL012W			YGL058W	RAD6	Ubiquitin-conjugating enzyme (E2), involved in postreplication repair (with Rad18p), sporulation, telomere silencing, and ubiquitin-mediated N-end rule protein degradation (with Ubr1p)	cytoplasm*	DNA repair*	ubiquitin conjugating enzyme activity
YKL002W	YDR017C			YDR135C	YCF1	Vacuolar glutathione S-conjugate transporter of the ATP-binding cassette family, has a role in detoxifying metals such as cadmium, mercury, and arsenite; also transports unconjugated bilirubin; similar to human cystic fibrosis protein CFTR	vacuolar membrane	response to metal ion*	bilirubin transporter activity*
YKR035W-A	YJR104C			YCR081W	SRB8	Subunit of the RNA polymerase II mediator complex; associates with core polymerase subunits to form the RNA polymerase II holoenzyme; essential for transcriptional regulation; involved in glucose repression	transcription factor complex	negative regulation of transcription from RNA polymerase II promoter	RNA polymerase II transcription mediator activity
YLR025W	YGR155W			YDR207C	UME6	Key transcriptional regulator of early meiotic genes, binds URS1 upstream regulatory sequence, couples metabolic responses to nutritional cues with initiation and progression of meiosis, forms complex with Ime1p, and also with Sin3p-Rpd3p	nucleus	sporulation (sensu Fungi)*	DNA binding*
YLR119W	YPR199C			YDR027C	VPS54	Component of the GARP (Golgi-associated retrograde protein) complex, Vps51p-Vps52p-Vps53p-Vps54p, which is required for the recycling of proteins from endosomes to the late Golgi; potentially phosphorylated by Cdc28p	mitochondrion*	Golgi to vacuole transport*	molecular function unknown
YLR360W	YLR006C			YGL168W	HUR1	Protein required for hydroxyurea resistance; has possible roles in DNA replication and maintenance of proper telomere length	nucleus	telomere maintenance*	molecular function unknown
YLR417W	YFR019W			YJL121C	RPE1	D-ribulose-5-phosphate 3-epimerase, catalyzes a reaction in the non-oxidative part of the pentose-phosphate pathway; mutants are sensitive to oxidative stress	cytosol	pentose-phosphate shunt	ribulose-phosphate 3-epimerase activity
YMR077C	YNL025C			YJR139C	HOM6	Homoserine dehydrogenase (L-homoserine:NADP oxidoreductase), dimeric enzyme that catalyzes the third step in the common pathway for methionine and threonine biosynthesis; enzyme has nucleotide-binding, dimerization and catalytic regions	cytoplasm*	methionine metabolism*	homoserine dehydrogenase activity
YNR006W	YNL225C			YIR017C	MET28	Transcriptional activator in the Cbf1p-Met4p-Met28p complex, participates in the regulation of sulfur metabolism	nucleus	regulation of transcription from RNA polymerase II promoter*	DNA binding*
YPL065W	YPR201W			YNL307C	MCK1	Protein serine/threonine/tyrosine (dual-specificity) kinase involved in control of chromosome segregation and in regulating entry into meiosis; related to mammalian glycogen synthase kinases of the GSK-3 family	soluble fraction	protein amino acid phosphorylation*	glycogen synthase kinase 3 activity*
YPL084W	YGL206C			YJR122W	CAF17	Mitochondrial protein that interacts with Ccr4p in the two-hybrid system; 3'-untranslated region contains a putative mRNA localization element common to genes encoding mitochondrial proteins	mitochondrion	biological process unknown	molecular function unknown
YPR173C	YLR396C			YIL070C	MAM33	Acidic protein of the mitochondrial matrix involved in oxidative phosphorylation; related to the human complement receptor gC1q-R	mitochondrial matrix	aerobic respiration	molecular function unknown
YPL002C	YML007W			YGR092W	DBF2	Ser/Thr kinase involved in transcription and stress response; functions as part of a network of genes in exit from mitosis; localization is cell cycle regulated; activated by Cdc15p during the exit from mitosis	bud neck*	protein amino acid phosphorylation*	protein serine/threonine kinase activity
YLR148W	YMR021C			YPL042C	SSN3	Cyclin-dependent protein kinase, component of RNA polymerase II holoenzyme; involved in phosphorylation of the RNA polymerase II C-terminal domain; involved in glucose repression	transcription factor complex	protein amino acid phosphorylation*	general RNA polymerase II transcription factor activity*
YLR396C	YMR307W			YAL021C	CCR4	Component of the CCR4-NOT transcriptional complex, which is involved in regulation of gene expression; component of the major cytoplasmic deadenylase, which is involved in mRNA poly(A) tail shortening	cytoplasm*	regulation of transcription from RNA polymerase II promoter*	3'-5'-exoribonuclease activity
YNL246W	YNR031C			YML032C	RAD52	Protein that stimulates strand exchange by facilitating Rad51p binding to single-stranded DNA; anneals complementary single-stranded DNA; involved in the repair of double-strand breaks in DNA during vegetative growth and meiosis	nucleus*	telomerase-independent telomere maintenance*	recombinase activity*
YLL040C	YPL161C			YIL053W	RHR2	Constitutively expressed isoform of DL-glycerol-3-phosphatase; involved in glycerol biosynthesis, induced in response to both anaerobic and, along with the Hor2p/Gpp2p isoform, osmotic stress	cytoplasm*	response to osmotic stress*	glycerol-1-phosphatase activity
YDR495C	YKL204W			YDR443C	SSN2	Protein required for stable association of Srb10p-Srb11p kinase with RNA polymerase holoenzyme; subunit of the RNA polymerase II mediator complex; essential for transcriptional regulation	transcription factor complex	negative regulation of transcription from RNA polymerase II promoter	general RNA polymerase II transcription factor activity
YPR159W	YDL151C			YKL016C	ATP7	Subunit d of the stator stalk of mitochondrial F1F0 ATP synthase, which is a large, evolutionarily conserved enzyme complex required for ATP synthesis	proton-transporting ATP synthase, stator stalk (sensu Eukaryota)	protein complex assembly*	structural molecule activity*
YPL154C	YLR320W			YKL212W	SAC1	Lipid phosphoinositide phosphatase of the ER and Golgi, involved in protein trafficking and secretion	mitochondrion*	exocytosis*	inositol or phosphatidylinositol phosphatase activity
YAL002W	YKL048C			YPL084W	BRO1	Cytoplasmic class E vacuolar protein sorting (VPS) factor that coordinates deubiquitination in the multivesicular body (MVB) pathway by recruiting Doa4p to endosomes	cytoplasm*	telomere maintenance*	intracellular transporter activity
YGL212W	YGL025C			YDR408C	ADE8	Phosphoribosyl-glycinamide transformylase, catalyzes a step in the 'de novo' purine nucleotide biosynthetic pathway	cytoplasm*	'de novo' IMP biosynthesis*	phosphoribosylglycinamide formyltransferase activity
YLR322W	YGR104C			YBL007C	SLA1	Cytoskeletal protein binding protein required for assembly of the cortical actin cytoskeleton; contains 3 SH3 domains; interacts with proteins regulating actin dynamics and with proteins required for endocytosis	actin cortical patch	cell wall organization and biogenesis*	protein binding, bridging*
YOR332W	YML094W			YJL101C	GSH1	Gamma glutamylcysteine synthetase, catalyzes the first step in the gamma-glutamyl cycle for glutathione (GSH) biosynthesis; expression induced by oxidants, cadmium, and mercury	intracellular	response to cadmium ion*	glutamate-cysteine ligase activity
YML097C	YJL080C			YDR323C	PEP7	Multivalent adaptor protein that facilitates vesicle-mediated vacuolar protein sorting by ensuring high-fidelity vesicle docking and fusion, which are essential for targeting of vesicles to the endosome; required for vacuole inheritance	cytoplasm*	vesicle fusion*	molecular function unknown
YFR019W	YPR200C			YJL176C	SWI3	Subunit of the SWI/SNF chromatin remodeling complex, which regulates transcription by remodeling chromosomes; required for transcription of many genes, including ADH1, ADH2, GAL1, HO, INO1 and SUC2	SWI/SNF complex*	chromatin remodeling	general RNA polymerase II transcription factor activity
YDR080W	YER151C			YJL201W	ECM25	Non-essential protein of unknown function; promoter contains a consensus binding sequence for factor Abf1p	cytoplasm	cell wall organization and biogenesis*	molecular function unknown
YOR070C	YJL128C			YDR495C	VPS3	Cytoplasmic protein required for the sorting and processing of soluble vacuolar proteins, acidification of the vacuolar lumen, and assembly of the vacuolar H+-ATPase	cytoplasm	telomere maintenance*	molecular function unknown
YBR131W	YGL058W			YIL098C	FMC1	Mitochondrial matrix protein, required for assembly or stability at high temperature of the F1 sector of mitochondrial F1F0 ATP synthase	mitochondrion	protein complex assembly	molecular function unknown
YML001W	YDR135C			YDR175C	RSM24	Mitochondrial ribosomal protein of the small subunit	mitochondrial small ribosomal subunit	protein biosynthesis*	structural constituent of ribosome
YDL077C	YCR081W			YHR012W	VPS29	Endosomal protein that is a subunit of the membrane-associated retromer complex essential for endosome-to-Golgi retrograde transport; forms a subcomplex with Vps35p and Vps26p that selects cargo proteins for endosome-to-Golgi retrieval	endosome*	retrograde transport, endosome to Golgi	molecular function unknown
YPR167C	YDR207C			YMR077C	VPS20	Myristoylated subunit of ESCRTIII, the endosomal sorting complex required for transport of transmembrane proteins into the multivesicular body pathway to the lysosomal/vacuolar lumen; cytoplasmic protein recruited to endosomal membranes	cytoplasm*	late endosome to vacuole transport*	protein binding
YFR030W	YCR086W			YLR304C	ACO1	Aconitase, required for the tricarboxylic acid (TCA) cycle and also independently required for mitochondrial genome maintenance; component of the mitochondrial nucleoid; mutation leads to glutamate auxotrophy	cytosol*	mitochondrial genome maintenance*	aconitate hydratase activity
YLR303W	YPL241C			YLR069C	MEF1	Mitochondrial elongation factor involved in translational elongation	mitochondrion	translational elongation	translation elongation factor activity
YAL012W	YML008C			YDR264C	AKR1	Palmitoyl transferase involved in protein palmitoylation; acts as a negative regulator of pheromone response pathway; required for endocytosis of pheromone receptors; involved in cell shape control; contains ankyrin repeats	membrane	endocytosis*	protein-cysteine S-palmitoleyltransferase activity
YJL101C	YPR070W			YHR013C	ARD1	Subunit of the N-terminal acetyltransferase NatA (Nat1p, Ard1p, Nat5p); N-terminally acetylates many proteins, which influences multiple processes such as the cell cycle, heat-shock resistance, mating, sporulation, and telomeric silencing	cytosolic ribosome (sensu Eukaryota)*	N-terminal protein amino acid acetylation	peptide alpha-N-acetyltransferase activity
YOL049W	YLR027C			YBR213W	MET8	Bifunctional dehydrogenase and ferrochelatase, involved in the biosynthesis of siroheme; also involved in the expression of PAPS reductase and sulfite reductase	cellular component unknown	sulfate assimilation*	ferrochelatase activity*
YJR139C	YOR349W			YJL053W	PEP8	Vacuolar protein sorting protein that forms part of the multimeric membrane-associated retromer complex along with Vps35p, Vps29p, Vps17p, and Vps5p; essential for endosome-to-Golgi retrograde protein transport	endosome*	protein retention in Golgi*	molecular function unknown
YDR253C	YEL003W			YLL040C	VPS13	Protein of unknown function; heterooligomeric or homooligomeric complex; peripherally associated with membranes; homologous to human COH1; involved in sporulation, vacuolar protein sorting and protein-Golgi retention	mitochondrion*	sporulation (sensu Fungi)*	molecular function unknown
YIR017C	YML016C			YJR102C	VPS25	Component of the ESCRT-II complex, which is involved in ubiquitin-dependent sorting of proteins into the endosome	ESCRT II complex	telomere maintenance*	protein binding
YJR137C	YJR060W			YBR279W	PAF1	RNA polymerase II-associated protein, defines a large complex that is biochemically and functionally distinct from the Srb-Mediator form of Pol II holoenzyme and is required for full expression of a subset of cell cycle-regulated genes	nucleus*	DNA recombination*	RNA polymerase II transcription elongation factor activity
YER091C	YGL012W			YOL089C	HAL9	Putative transcription factor containing a zinc finger; overexpression increases salt tolerance through increased expression of the ENA1 (Na+/Li+ extrusion pump) gene while gene disruption decreases both salt tolerance and ENA1 expression	nucleus*	transcription initiation from RNA polymerase II promoter*	specific RNA polymerase II transcription factor activity
YKR069W	YIL017C			YDR197W	CBS2	Mitochondrial translational activator of the COB mRNA; interacts with translating ribosomes, acts on the COB mRNA 5'-untranslated leader	mitochondrial inner membrane	protein biosynthesis	molecular function unknown
YBR213W	YDR027C			YAL047C	SPC72	Component of the cytoplasmic Tub4p (gamma-tubulin) complex, binds spindle pole bodies and links them to microtubules; has roles in astral microtubule formation and stabilization	outer plaque of spindle pole body	mitotic sister chromatid segregation*	structural constituent of cytoskeleton
YPL091W	YPR135W			YPR167C	MET16	3'-phosphoadenylsulfate reductase, reduces 3'-phosphoadenylyl sulfate to adenosine-3',5'-bisphosphate and free sulfite using reduced thioredoxin as cosubstrate, involved in sulfate assimilation and methionine metabolism	cytoplasm*	methionine metabolism*	phosphoadenylyl-sulfate reductase (thioredoxin) activity
YGL125W	YGL168W			YLR303W	MET17	O-acetyl homoserine-O-acetyl serine sulfhydrylase, required for sulfur amino acid synthesis	cytoplasm	methionine metabolism*	cysteine synthase activity*
YDR135C	YCR047C			YFR030W	MET10	Subunit alpha of assimilatory sulfite reductase, which is responsible for the conversion of sulfite into sulfide	cytoplasm*	sulfate assimilation	sulfite reductase (NADPH) activity
YML007W	YPR124W			YER141W	COX15	Protein required for the hydroxylation of heme O to form heme A, which is an essential prosthetic group for cytochrome c oxidase	mitochondrial inner membrane	cytochrome c oxidase complex assembly*	oxidoreductase activity, acting on NADH or NADPH, heme protein as acceptor
YPL254W	YER007W			YIL065C	FIS1	Mitochondrial outer membrane protein involved in membrane fission, required for localization of Dnm1p and Mdv1p during mitochondrial division	mitochondrial outer membrane	mitochondrial fission	molecular function unknown
YGR252W	YLR200W			YPR067W	ISA2	Protein required for maturation of mitochondrial and cytosolic Fe/S proteins, localizes to the mitochondrial intermembrane space, overexpression of ISA2 suppresses grx5 mutations	mitochondrial intermembrane space	iron ion transport	molecular function unknown
YDR448W	YNL250W			YLR423C	ATG17	Protein that interacts with and is required for activation of Apg1p protein kinase; involved in autophagy but not in the Cvt (cytoplasm to vacuole targeting) pathway	cytoplasm	autophagy	kinase activator activity
YOL081W	YJL121C			YGR255C	COQ6	Putative flavin-dependent monooxygenase, involved in ubiquinone (Coenzyme Q) biosynthesis; located on the matrix side of the mitochondrial inner membrane	mitochondrion*	ubiquinone metabolism	ubiquinone biosynthesis monooxygenase activity
YOR360C	YJR139C			YER016W	BIM1	Microtubule-binding protein that together with Kar9p makes up the cortical microtubule capture site and delays the exit from mitosis when the spindle is oriented abnormally	spindle pole body*	microtubule nucleation*	structural constituent of cytoskeleton
YAL024C	YOL064C			YNR006W	VPS27	Endosomal protein that forms a complex with Hse1p; required for recycling Golgi proteins, forming lumenal membranes and sorting ubiquitinated proteins destined for degradation; has Ubiquitin Interaction Motifs which bind ubiquitin (Ubi4p)	endosome	protein retention in Golgi*	protein binding
YIL065C	YIR017C			YNL003C	PET8	S-adenosylmethionine transporter of the mitochondrial inner membrane, member of the mitochondrial carrier family; required for biotin biosynthesis and respiratory growth	mitochondrion*	S-adenosylmethionine transport	S-adenosylmethionine transporter activity
YDL045W-A	YMR311C			YJR113C	RSM7	Mitochondrial ribosomal protein of the small subunit, has similarity to E. coli S7 ribosomal protein	mitochondrial small ribosomal subunit	protein biosynthesis	structural constituent of ribosome
YDR175C	YHR178W			YHL031C	GOS1	v-SNARE protein involved in Golgi transport, homolog of the mammalian protein GOS-28/GS28	integral to membrane	vesicle fusion*	v-SNARE activity
YDR204W	YDR294C			YDR484W	VPS52	Component of the GARP (Golgi-associated retrograde protein) complex, Vps51p-Vps52p-Vps53p-Vps54p, which is required for the recycling of proteins from endosomes to the late Golgi; involved in localization of actin and chitin	Golgi apparatus*	Golgi to vacuole transport*	protein binding
YER153C	YNL307C			YHR051W	COX6	Subunit VI of cytochrome c oxidase, which is the terminal member of the mitochondrial inner membrane electron transport chain; expression is regulated by oxygen levels	respiratory chain complex IV (sensu Eukaryota)	aerobic respiration*	cytochrome-c oxidase activity
YER154W	YER116C			YJL140W	RPB4	RNA polymerase II subunit B32; forms two subunit dissociable complex with Rpb7p; dispensable under some environmental conditions; involved in export of mRNA to cytoplasm under stress conditions; involved in telomere maintenance	cytoplasm*	telomere maintenance*	DNA-directed RNA polymerase activity
YGL219C	YNL186W			YHR147C	MRPL6	Mitochondrial ribosomal protein of the large subunit	mitochondrial large ribosomal subunit	protein biosynthesis	structural constituent of ribosome
YIL098C	YNL199C			YDR516C	EMI2	Non-essential protein of unknown function required for transcriptional induction of the early meiotic-specific transcription factor IME1, also required for sporulation	cytoplasm	sporulation (sensu Fungi)	molecular function unknown
YKL003C	YJR122W			YJR137C	ECM17	Sulfite reductase beta subunit, involved in amino acid biosynthesis, transcription repressed by methionine	cytoplasm*	cell wall organization and biogenesis*	sulfite reductase (NADPH) activity
YKL150W	YIL070C			YDR486C	VPS60	Cytoplasmic and vacuolar membrane protein involved in late endosome to vacuole transport; required for normal filament maturation during pseudohyphal growth; may function in targeting specific cargo proteins for degradation	cytoplasm*	filamentous growth*	molecular function unknown
YNL003C	YGR092W			YOR036W	PEP12	Target membrane receptor (t-SNARE) for vesicular intermediates traveling between the Golgi apparatus and the vacuole; controls entry of biosynthetic, endocytic, and retrograde traffic into the prevacuolar compartment; syntaxin	Golgi apparatus*	Golgi to vacuole transport	t-SNARE activity
YIL070C	YCR068W			YGL095C	VPS45	Protein of the Sec1p/Munc-18 family, essential for vacuolar protein sorting; required for the function of Pep12p and the early endosome/late Golgi SNARE Tlg2p; essential for fusion of Golgi-derived vesicles with the prevacuolar compartment	cytosol*	protein complex assembly*	unfolded protein binding
YPR004C	YPL042C			YFR010W	UBP6	Ubiquitin-specific protease situated in the base subcomplex of the 26S proteasome, releases free ubiquitin from branched polyubiquitin chains; deletion causes hypersensitivity to cycloheximide and other toxic compounds	proteasome regulatory particle (sensu Eukaryota)	protein deubiquitination	ubiquitin-specific protease activity
YIL006W	YAL021C			YMR202W	ERG2	C-8 sterol isomerase, catalyzes the isomerization of the delta-8 double bond to the delta-7 position at an intermediate step in ergosterol biosynthesis	endoplasmic reticulum	ergosterol biosynthesis	C-8 sterol isomerase activity
YKL016C	YMR228W			YCR084C	TUP1	General repressor of transcription, forms complex with Cyc8p, involved in the establishment of repressive chromatin structure through interactions with histones H3 and H4, appears to enhance expression of some genes	nucleus	negative regulation of transcription*	general transcriptional repressor activity
YKL055C	YBR036C			YER014C-A	BUD25	Protein involved in bud-site selection; diploid mutants display a random budding pattern instead of the wild-type bipolar pattern	cellular component unknown	bud site selection	molecular function unknown
YLR069C	YBR078W			YGR252W	GCN5	Histone acetyltransferase, acetylates lysine 14 on histone H3; catalytic subunit of the ADA and SAGA histone acetyltransferase complexes; founding member of the Gcn5p-related N-acetyltransferase superfamily	SAGA complex*	histone acetylation*	histone acetyltransferase activity*
YOL027C	YML032C			YAL016W	TPD3	Regulatory subunit A of the heterotrimeric protein phosphatase 2A, which also contains regulatory subunit Cdc55p and either catalytic subunit Pph21p or Pph22p; required for cell morphogenesis and for transcription by RNA polymerase III	cytoplasm*	protein biosynthesis*	protein phosphatase type 2A activity
YPR024W	YDR485C			YJR090C	GRR1	F-box protein component of the SCF ubiquitin-ligase complex, required for Cln1p and Cln2p degradation; involved in carbon catabolite repression, glucose-dependent divalent cation transport, high-affinity glucose transport, and morphogenesis	cytoplasm*	G1/S transition of mitotic cell cycle*	protein binding*
YMR064W	YDL020C			YDR442W	-	-	-	-	-
YNL073W	YIL053W			YOR290C	SNF2	Catalytic subunit of the SWI/SNF chromatin remodeling complex involved in transcriptional regulation; contains DNA-stimulated ATPase activity; functions interdependently in transcriptional activation with Snf5p and Snf6p	SWI/SNF complex*	chromatin remodeling	general RNA polymerase II transcription factor activity
YLR304C	YDR443C			YLR119W	SRN2	Component of the ESCRT-I complex, which is involved in ubiquitin-dependent sorting of proteins into the endosome; suppressor of rna1-1 mutation; may be involved in RNA export from nucleus	endosome*	protein targeting to vacuole*	protein binding
YDR197W	YOL012C			YLR417W	VPS36	Component of the ESCRT-II complex, which is involved in ubiquitin-dependent sorting of proteins into the endosome	ESCRT II complex	telomere maintenance*	regulator of G-protein signaling activity
YDR322W	YKL016C			YPL002C	SNF8	Component of the ESCRT-II complex, which is involved in ubiquitin-dependent sorting of proteins into the endosome; appears to be functionally related to SNF7; involved in glucose derepression	ESCRT II complex	telomere maintenance*	protein binding
YGR255C	YIL093C			YKL213C	DOA1	WD repeat protein required for ubiquitin-mediated protein degradation, forms complex with Cdc48p, plays a role in controlling cellular ubiquitin concentration; also promotes efficient NHEJ in postdiauxic/stationary phase	cytoplasm*	ubiquitin-dependent protein catabolism*	ubiquitin binding
YHR051W	YLL002W			YCL008C	STP22	Component of the ESCRT-I complex, which is involved in ubiquitin-dependent sorting of proteins into the endosome; homologous to the mouse and human Tsg101 tumor susceptibility gene; mutants exhibit a Class E Vps phenotype	endosome*	telomere maintenance*	protein binding
YER141W	YDR525W			YEL007W	-	-	cytoplasm*	biological process unknown	molecular function unknown
YGL129C	YKL212W			YBR081C	SPT7	Subunit of the SAGA transcriptional regulatory complex, involved in proper assembly of the complex; also present as a C-terminally truncated form in the SLIK/SALSA transcriptional regulatory complex	mitochondrion*	protein complex assembly*	structural molecule activity
YDR264C	YML061C			YLR025W	SNF7	One of four subunits of the endosomal sorting complex required for transport III (ESCRT-III); involved in the sorting of transmembrane proteins into the multivesicular body (MVB) pathway; recruited from the cytoplasm to endosomal membranes	cytoplasm*	telomere maintenance*	protein binding
YMR275C	YBR179C			YDL047W	SIT4	Type 2A-related serine-threonine phosphatase that functions in the G1/S transition of the mitotic cycle; cytoplasmic and nuclear protein that modulates functions mediated by Pkc1p including cell wall and actin cytoskeleton organization	cytoplasm*	telomere maintenance*	protein serine/threonine phosphatase activity
YEL062W	YPL084W
YNL229C	YAL013W
YOL089C	YMR016C
YDR276C	YLR067C
YPL042C	YDR268W
YNL025C	YAR015W
YDR443C	YDR408C
YBR162C	YMR294W
YJL140W	YBL007C
YCR081W	YML124C
YBR279W	YMR263W
YGL025C	YGL066W
YGL070C	YJL101C
YGL244W	YLR056W
YLR226W	YDR323C
YNL236W	YER177W
YKL130C	YJL176C
YOR290C	YMR188C
YKR084C	YBL090W
YJL138C	YDR405W
YAL021C	YLR087C
YJR122W	YJL201W
YHL025W	YDR369C
YJL176C	YBR293W
YER111C	YDR495C
YLR182W	YDL106C
YHR030C	YHR154W
YJL095W	YIL098C
YOR008C	YDR175C
YNL027W	YLR330W
YGL058W	YNL032W
YDR207C	YCL029C
YKL213C	YHR012W
YDL074C	YMR077C
YPL003W	YDR337W
YER151C	YNL005C
YFR010W	YPL183W-A
YIL018W	YLR304C
YDL081C	YLR069C
YPL090C	YDR264C
YJL201W	YHR013C
YHR129C	YML121W
YPL269W	YMR198W
YER016W	YDR388W
YCR002C	YDR332W
YJL042W	YMR078C
YPL024W	YHR183W
YAL047C	YBR213W
YBL007C	YBR011C
YBL031W	YJL053W
YNL225C	YLL040C
YEL040W	YJR102C
YDL101C	YBR173C
YPL022W	YBR279W
YML032C	YOL089C
YNL218W	YHL020C
YHR191C	YDR197W
YGL168W	YAR003W
YML034W	YLR139C
YNL197C	YBR291C
YGR270W	YCR046C
YGR092W	YNR036C
YBR295W	YGR061C
YFL041W	YBR278W
YMR058W	YAL047C
YLL051C	YNL271C
YLR228C	YMR190C
YNL280C	YBL051C
YER044C	YPR167C
YGL019W	YKL001C
YDR300C	YLR303W
YDR408C	YFR030W
YGL026C	YOR213C
YHL023C	YDR231C
YHL044W	YER141W
YJL088W	YNR037C
YLR244C	YPL173W
YLR423C	YBL038W
YNL080C	YIL065C
YNL296W	YPR067W
YNL316C	YGL148W
YNR050C	YLR242C
YJL121C	YLR423C
YCR004C	YGR255C
YDL038C	YOR031W
YDL039C	YER016W
YDL040C	YDL160C
YDL041W	YOR304W
YDR512C	YDR001C
YDR516C	YER052C
YEL046C	YDR158W
YEL044W	YBR127C
YDR028C	YPL234C
YNL307C	YNR006W
YIL066C	YJL047C
YGR004W	YBR066C
YJL163C	YIR021W
YJL175W	YDR350C
YJR032W	YDL119C
YLR047C	YNL003C
YKL164C	YJR113C
YLR190W	YBR268W
YLR225C	YOL033W
YMR191W	YJL075C
YNL079C	YNL161W
YPL097W	YPR119W
YOR003W	YHL031C
YPL208W	YJR083C
YDR281C	YKL051W
YNL097C	YDR484W
YOL001W	YLR052W
YLL043W	YIL154C
YLR113W	YHR206W
YJR104C	YNL167C
YER091C-A	YMR038C
YGL218W	YHR051W
YBL086C	YIL002C
YOR300W	YGR133W
YDR008C	YDL005C
YBL083C	YJL140W
YDR442W	YDR099W
YDR475C	YGL133W
YER068C-A	YDL198C
YIL092W	YGR220C
YGL101W	YHR147C
YNR005C	YDL202W
YKR035C	YGL236C
YML012C-A	YER017C
YGR206W	YER061C
YNL046W	YBL045C
YOL138C	YDR516C
YLR414C	YJR137C
YJL151C	YDR486C
YJL147C	YKL161C
YJL145W	YDR347W
YJL129C	YJL063C
YJL118W	YKL081W
YJL119C	YOR036W
YJL117W	YKL054C
YJL115W	YGR006W
YJL082W	YCR045C
YJL065C	YCR024C
YJL057C	YPL129W
YJL056C	YCR085W
YLR006C	YGL095C
YML013C-A	YDR463W
YMR007W	YLR372W
YMR031C	YPR160W
YMR032W	YPL045W
YMR035W	YFR010W
YMR039C	YMR202W
YMR044W	YCR084C
YMR140W	YPL050C
YMR141C	YER014C-A
YMR143W	YCR044C
YMR147W	YGR252W
YMR148W	YBL024W
YMR150C	YAL016W
YMR161W	YER155C
YMR202W	YJR073C
YMR205C	YML112W
YMR231W	YGR229C
YMR251W-A	YJR090C
YMR256C	YDR442W
YMR265C	YKR007W
YMR269W	YOR290C
YOR139C	YJL062W
YOR140W	YLR119W
YPL207W	YKL023W
YPL206C	YNL153C
YPL203W	YLR417W
YPL202C	YDR469W
YPL201C	YOR184W
YPL120W	YGR055W
YEL007W	YKL176C
YEL057C	YOL051W
YER014C-A	YGL084C
YER083C	YCR009C
YHR001W-A	YLR337C
YHR010W	YPL002C
YHR013C	YKL213C
YHR029C	YCL008C
YHR075C	YKR024C
YHR076W	YFL001W
YHR081W	YPL180W
YIL007C	YEL007W
YIL038C	YGR159C
YIL094C	YOR379C
YIL005W	YBR081C
YIL028W	YPL165C
YIL029C	YOR304C-A
YIL037C	YIL148W
YIL040W	YPL105C
YIL041W	YHR018C
YIL045W	YEL061C
YIL053W	YLR025W
YIL073C	YNL255C
YIL077C	YBR147W
YIL110W	YJL136C
YCR020W-B	YDL047W
YHL011C
YLR370C
YAL016W
YJR090C
YJR113C
YJR117W
YJL004C
YJL006C
YJR018W
YKL201C
YKR029C
YKR085C
YLR442C
YNR052C
YPR067W
YCR084C
YNL059C
YCR094W
YDR535C
YDR540C
YFL034C-A
YFR032C
YFR032C-A
YFR047C
YFR048W
YGR219W
YGR223C
YGR240C
YLR437C
YLR438W
YLR443W
YLR444C
YLR445W
YMR174C
YMR194C-A
YNR061C
YER122C
YER140W
YER187W
YOR306C
YKL212W
YKR001C
YLR287C
YLR338W
YLR348C
YLR374C
YLR377C
YPR060C
YPR099C
YKL011C
YBL058W
YBL094C
YBR081C
YBR097W
YBR175W
YDL047W
YDL226C
YDR195W
YDR315C
YDR320C
YDR477W
YGL071W
YGL095C
YGL115W
YGL173C
YGL209W
YGL230C
YGL241W
YGL263W
YGR027C
YGR157W
YHR147C
YHR150W
YHR152W
YHR153C
YHR156C

## Sheet: Cd microarray
Cadmium 0.3 mM, 2hr, 30oC (Momose and Iwahashi, 2001 Environ Toxicol Chem)
ID	Name	Gene name	Raw	Normalized	Control	Common	Description	Description	GO Component	GO Process	GO Function
YLL057C	YLL057C	JLP1	99356	52.4307	1895		Fe(II)-dependent sulfonate/alpha-ketoglutarate dioxygenase, involved in sulfonate catabolism for use as a sulfur source, contains sequence that closely resembles a J domain (typified by the E. coli DnaJ protein)	similarity to E.coli dioxygenase	cellular component unknown	sulfur metabolism	sulfonate dioxygenase activity
YLL055W	YLL055W	-	13416	25.3099	530		-	similarity to Dal5p	endoplasmic reticulum	biological process unknown	ion transporter activity
YER083C	YER083C	GET2	68688	23.8131	2884		Subunit of the GET complex; required for meiotic nuclear division and for the retrieval of HDEL proteins from the Golgi to the ER in an ERD2 dependent fashion; may be involved in cell wall function	hypothetical protein	endoplasmic reticulum*	cell wall organization and biogenesis*	molecular function unknown
YFR024C	YFR024C-A	LSB3	26163	22.6282	1156		Protein containing a C-terminal SH3 domain; binds Las17p, which is a homolog of human Wiskott-Aldrich Syndrome protein involved in actin patch assembly and actin polymerization		cytoplasm*	actin filament organization	molecular function unknown
YBR072W	YBR072W	HSP26	57362	21.6522	2649	HSP26	Small heat shock protein with chaperone activity that is regulated by a heat induced transition from an inactive oligomeric (24-mer) complex to an active dimer; induced by heat, upon entry into stationary phase, and during sporulation	heat shock protein 26	cytoplasm*	response to stress*	unfolded protein binding
YPL223C	YPL223C	GRE1	10035	19.2117	522	GRE1	Hydrophilin of unknown function; stress induced (osmotic, ionic, oxidative, heat shock and heavy metals); regulated by the HOG pathway	hydrophilic polypeptide with no known homology	cytoplasm	response to stress*	molecular function unknown
YJR095W	YJR095W	SFC1	24703	18.6569	1324	SFC1	Mitochondrial succinate-fumarate transporter, transports succinate into and fumarate out of the mitochondrion; required for ethanol and acetate utilization	mitochondrial succinate-fumarate transport protein	mitochondrial inner membrane	fumarate transport*	succinate:fumarate antiporter activity
YNL274C	YNL274C	-	20046	16.9333	1184		-	similarity to glycerate- and formate-dehydrogenases	cytoplasm*	metabolism	oxidoreductase activity, acting on the CH-OH group of donors, NAD or NADP as acceptor
YLR303W	YLR303W	MET17	33602	16.3241	2058	MET17	O-acetyl homoserine-O-acetyl serine sulfhydrylase, required for sulfur amino acid synthesis	O-Acetylhomoserine-O-Acetylserine Sulfhydralase	cytoplasm	methionine metabolism*	cysteine synthase activity*
YKL001C	YKL001C	MET14	12022	16.2727	739	MET14	Adenylylsulfate kinase, required for sulfate assimilation and involved in methionine metabolism	adenylylsulfate kinase	cytoplasm*	methionine metabolism*	adenylylsulfate kinase activity
YER124C	YER124C	DSE1	48078	15.6719	3068		Daughter cell-specific protein, may participate in pathways regulating cell wall metabolism; deletion affects cell separation after division and sensitivity to drugs targeted against the cell wall	weak similarity to Dictyostelium WD40 repeat protein 2	bud neck	cell wall organization and biogenesis	molecular function unknown
YKL111C	YKL111C	-	15301	15.4295	992		-	questionable ORF	-	-	-
YIL166C	YIL166C	-	35994	14.4158	2497		-	similarity to allantoate permease Dal5p	membrane	transport	transporter activity
YGL184C	YGL184C	STR3	5979	14.3614	416	STR3	Cystathionine beta-lyase, converts cystathionine into homocysteine	Cystathionine beta-lyase	cellular component unknown	methionine biosynthesis	cystathionine beta-lyase activity
YCL069W	YCL069W	VBA3	4303	14.221	303		Permease of basic amino acids in the vacuolar membrane	strong similarity to drug resistance protein SGE1	vacuolar membrane (sensu Fungi)	basic amino acid transport	basic amino acid permease activity
YGR016W	YGR016W	-	68385	13.7796	4963		-	weak similarity to M.jannaschii hypothetical protein MJ1317	cellular component unknown	biological process unknown	molecular function unknown
YGR087C	YGR087C	PDC6	30632	13.6711	2241	PDC6	Minor isoform of pyruvate decarboxylase, key enzyme in alcoholic fermentation, decarboxylates pyruvate to acetaldehyde, regulation is glucose- and ethanol-dependent, involved in amino acid catabolism	Third, minor isozyme of pyruvate decarboxylase	cytoplasm	ethanol metabolism	pyruvate decarboxylase activity
YNL015W	YNL015W	PBI2	64721	13.329	4856	PBI2	Cytosolic inhibitor of vacuolar proteinase B, required for efficient vacuole inheritance; with thioredoxin forms protein complex LMA1, which assists in priming SNARE molecules and promotes vacuole fusion	Proteinase inhibitor that inhibits protease Prb1p (yscB)	cytoplasm*	vacuole fusion, non-autophagic*	endopeptidase inhibitor activity
YPL274W	YPL274W	SAM3	16631	12.994	1280	SAM3	High-affinity S-adenosylmethionine permease, required for utilization of S-adenosylmethionine as a sulfur source; has similarity to S-methylmethionine permease Mmp1p	High affinity S-adenosylMethionine Permease	plasma membrane	S-adenosylmethionine transport	S-adenosylmethionine transporter activity
YMR104C	YMR104C	YPK2	10246	12.9403	792	YPK2	Protein kinase with similarityto serine/threonine protein kinase Ypk1p; functionally redundant with YPK1 at the genetic level; participates in a signaling pathway required for optimal cell wall integrity; homolog of mammalian kinase SGK	protein kinase	cytoplasm*	protein amino acid phosphorylation	protein kinase activity
YHR136C	YHR136C	SPL2	82500	12.4305	6637	SPL2	Protein with similarity to cyclin-dependent kinase inhibitors, overproduction suppresses a plc1 null mutation; green fluorescent protein (GFP)-fusion protein localizes to the cytoplasm in a punctate pattern	17 kDa protein	cytoplasm	response to temperature stimulus	enzyme inhibitor activity
YNL242W	YNL242W	ATG2	12565	12.0915	1039	SPO72	Peripheral membrane protein required for the formation of cytosolic sequestering vesicles involved in vacuolar import through both the Cvt pathway and autophagy; interacts with Atg9p and is necessary for its trafficking	Required for sporulation.	extrinsic to membrane	protein targeting to vacuole*	molecular function unknown
YLR364W	YLR364W	-	8658	12.0248	720		-	hypothetical protein	cytoplasm	biological process unknown	molecular function unknown
YNL276C	YNL276C	-	7635	11.8999	642		-	questionable ORF	-	-	-
YKL133C	YKL133C	-	3923	11.4966	341		-	probable purine nucleotide-binding protein	cellular component unknown	biological process unknown	molecular function unknown
YDR070C	YDR070C	-	44620	11.3882	3918		The authentic, non-tagged protein was localized to the mitochondria	hypothetical protein	mitochondrion	biological process unknown	molecular function unknown
YBR294W	YBR294W	SUL1	10773	11.149	966	SUL1	High affinity sulfate permease; sulfate uptake is mediated by specific sulfate transporters Sul1p and Sul2p, which control the concentration of endogenous activated sulfate intermediates	Probable sulfate transport protein	plasma membrane	sulfate transport	sulfate transporter activity
YAL067C	YAL067C	SEO1	142146	10.9707	12957	SEO1	Putative permease, member of the allantoate transporter subfamily of the major facilitator superfamily; mutation confers resistance to ethionine sulfoxide	putative permease/Suppressor of Sulfoxyde Ethionine resistance	membrane	transport	transporter activity
YGR201C	YGR201C	-	33716	10.947	3080		-	strong similarity to translation elongation factor eEF1 alpha chain Cam1p	cellular component unknown	biological process unknown	molecular function unknown
YIR034C	YIR034C	LYS1	2802	10.7514	261	LYS1	Saccharopine dehydrogenase (NAD+, L-lysine-forming), catalyzes the conversion of saccharopine to L-lysine, which is the final step in the lysine biosynthesis pathway	saccharopine dehydrogenase	cytoplasm	lysine biosynthesis via aminoadipic acid	saccharopine dehydrogenase (NAD+, L-lysine-forming) activity
YBL049W	YBL049W	MOH1	43639	10.7237	4069		Protein of unknown function, has homology to kinase Snf7p; not required for growth on nonfermentable carbon sources; essential for viability in stationary phase	strong similarity to hypothetical protein - human	cellular component unknown	biological process unknown	molecular function unknown
YDR275W	YDR275W	BSC2	15568	10.6799	1458		Protein of unknown function, ORF exhibits genomic organization compatible with a translational readthrough-dependent mode of expression	weak similarity to YOR042w	lipid particle	biological process unknown	molecular function unknown
YNL213C	YNL213C	-	8817	10.4779	841		-	hypothetical protein	mitochondrion	mitochondrion organization and biogenesis	molecular function unknown
YNL277W	YNL277W	MET2	25725	10.1814	2527	MET2	L-homoserine-O-acetyltransferase, catalyzes the conversion of homoserine to O-acetyl homoserine which is the first step of the methionine biosynthetic pathway	homoserine O-trans-acetylase	cytoplasm	methionine biosynthesis*	homoserine O-acetyltransferase activity
YLR373C	YLR373C	VID22	15902	9.33848	1703	VID22	Glycosylated integral membrane protein localized to the plasma membrane; plays a role in fructose-1,6-bisphosphatase (FBPase) degradation; involved in FBPase transport from the cytosol to Vid (vacuole import and degradation) vesicles	vacuole import and degradation	integral to plasma membrane	vacuolar protein catabolism	molecular function unknown
YDL059C	YDL059C	RAD59	56357	8.91418	6322	RAD59	Protein involved in the repair of double-strand breaks in DNA during vegetative growth via recombination and single-strand annealing; anneals complementary single-stranded DNA; homologous to Rad52p	The RAD59 gene product has homology to the Rad52 protein.	nucleus	telomerase-independent telomere maintenance*	protein binding*
YMR090W	YMR090W	-	9058	8.67979	1044		-	strong similarity to B. subtilis conserved hypothetical protein yhfK	cytoplasm	biological process unknown	molecular function unknown
YJR079W	YJR079W	-	17056	8.67206	1967		-	questionable ORF	cellular component unknown	biological process unknown	molecular function unknown
YCR052W	YCR052W	RSC6	10285	8.51326	1208	RSC6	One of 15 subunits of the 'Remodel the Structure of Chromatin' (RSC) complex; essential for mitotic growth; homolog of SWI/SNF subunit Swp73p	subunit of chromatin remodeling complex	RSC complex	chromatin remodeling	molecular function unknown
YOR382W	YOR382W	FIT2	13361	8.49049	1574		Mannoprotein that is incorporated into the cell wall via a glycosylphosphatidylinositol (GPI) anchor, involved in the retention of siderophore-iron in the cell wall	hypothetical protein	cell wall (sensu Fungi)	siderophore transport	molecular function unknown
YBR241C	YBR241C	-	1012	8.48527	119		-	Probable sugar transport protein	vacuolar membrane (sensu Fungi)	biological process unknown	molecular function unknown
YGL026C	YGL026C	TRP5	16888	8.43508	2002	TRP5	Tryptophan synthase involved in tryptophan biosynthesis, regulated by the general control system of amino acid biosynthesis	tryptophan synthetase	cytoplasm*	tryptophan biosynthesis	tryptophan synthase activity
YLR136C	YLR136C	TIS11	10576	8.35691	1266	TIS11	mRNA-binding protein expressed during iron starvation; binds to a sequence element in the 3'-untranslated regions of specific mRNAs to mediate their degradation; involved in iron homeostasis	homolog of mammalian TIS11	cytoplasm*	mRNA catabolism*	mRNA binding
YBL019W	YBL019W	APN2	1344	8.2233	163	APN2	Class II abasic (AP) endonuclease involved in repair of DNA damage; homolog of human HAP1 and E. coli exoIII	AP endonuclease	nucleus	DNA repair	phosphodiesterase I activity*
YGR150C	YGR150C	-	11732	8.10979	1447		-	hypothetical protein	mitochondrion	biological process unknown	molecular function unknown
YBR022W	YBR022W	POA1	64561	7.7026	8382		Phosphatase that is highly specific for ADP-ribose 1''-phosphate, a tRNA splicing metabolite; may have a role in regulation of tRNA splicing	hypothetical protein	cellular component unknown	tRNA splicing	phosphoric monoester hydrolase activity
YDR287W	YDR287W	-	4250	7.63602	557		-	similarity to inositolmonophosphatases	cellular component unknown	inositol phosphate dephosphorylation	inositol-1(or 4)-monophosphatase activity
YGL078C	YGL078C	DBP3	19142	7.63271	2508	DBP3	Putative ATP-dependent RNA helicase of the DEAD-box family involved in ribosomal biogenesis	ATP-dependent RNA helicase CA3 of the DEAD\/DEAH box family	nucleolus	35S primary transcript processing*	ATP-dependent RNA helicase activity
YHR022C	YHR022C	-	12419	7.38892	1681		-	RAS-related protein	cellular component unknown	biological process unknown	molecular function unknown
YBL048W	YBL048W	-	10990	7.34458	1496		-	hypothetical protein	-	-	-
YDR253C	YDR253C	MET32	8093	7.30663	1108	MET32	Zinc-finger DNA-binding protein, involved in regulating expression of the methionine biosynthetic genes, similar to Met31p	zinc finger DNA binding factor, transcriptional regulator of sulfur amino acid metabolism, highly homologous to Met31p	nucleus	sulfur amino acid metabolism	DNA binding*
YKR046C	YKR046C	PET10	18319	7.22816	2534		Protein of unknown function that co-purifies with lipid particles; expression pattern suggests a role in respiratory growth; computational analysis of large-scale protein-protein interaction data suggests a role in ATP/ADP exchange	hypothetical protein	lipid particle	aerobic respiration	molecular function unknown
YKL121W	YKL121W	-	33482	7.17618	4666		-	strong similarity to YMR102c	cellular component unknown	biological process unknown	molecular function unknown
YJL175W	YJL175W	-	7729	7.11274	1087		-	questionable ORF	-	-	-
YOL164W	YOL164W	BDS1	17738	7.00808	2531		Bacterially-derived sulfatase required for use of alkyl- and aryl-sulfates as sulfur sources	similarity to Pseudomonas alkyl sulfatase	cellular component unknown	dodecyl sulfate metabolism	arylsulfatase activity*
YLR092W	YLR092W	SUL2	11683	6.85198	1705	SUL2	High affinity sulfate permease; sulfate uptake is mediated by specific sulfate transporters Sul1p and Sul2p, which control the concentration of endogenous activated sulfate intermediates	high affinity sulfate permease	plasma membrane	sulfate transport	sulfate transporter activity
YJR010W	YJR010W	MET3	38987	6.72464	5798	MET3	ATP sulfurylase, catalyzes the primary step of intracellular sulfate activation, essential for assimilatory reduction of sulfate to sulfide, involved in methionine metabolism	ATP sulfurylase	cytoplasm*	methionine metabolism*	sulfate adenylyltransferase (ATP) activity
YOL006C	YOL006C	TOP1	4985	6.65801	749	TOP1	Topoisomerase I, nuclear enzyme that relieves torsional strain in DNA by cleaving and re-sealing the phosphodiester backbone; relaxes both positively and negatively supercoiled DNA; functions in replication, transcription, and recombination	topoisomerase I	nucleus	regulation of transcription from RNA polymerase II promoter*	DNA topoisomerase type I activity
YPL054W	YPL054W	LEE1	4370	6.65079	657	LEE1	Zinc-finger protein of unknown function	protein of unknown function	cellular component unknown	biological process unknown	molecular function unknown
YPR126C	YPR126C	-	4258	6.55748	649		-	questionable ORF	-	-	-
YFL014W	YFL014W	HSP12	76780	6.53885	11742	HSP12	Plasma membrane localized protein that protects membranes from desiccation; induced by heat shock, oxidative stress, osmostress, stationary phase entry, glucose depletion, oleate and alcohol; regulated by the HOG and Ras-Pka pathways	12 kDa heat shock protein	cytoplasm*	response to oxidative stress*	molecular function unknown
YLL062C	YLL062C	MHT1	35593	6.28774	5661	MHT1	S-methylmethionine-homocysteine methyltransferase, functions along with Sam4p in the conversion of S-adenosylmethionine (AdoMet) to methionine to control the methionine/AdoMet ratio	S-methylmethionine:homocysteine S-methyltransferase	cytoplasm	sulfur amino acid metabolism	homocysteine S-methyltransferase activity
YGR292W	YGR292W	MAL12	4315	6.27194	688	MAL12	Maltase (alpha-D-glucosidase), inducible protein involved in maltose catabolism; encoded in the MAL1 complex locus	alpha-glucosidase of the MAL1 locus	cellular component unknown	maltose catabolism	alpha-glucosidase activity
YBR296C	YBR296C	PHO89	11412	6.10399	1870	PHO89	Na+/Pi cotransporter, active in early growth phase; similar to phosphate transporters of Neurospora crassa; transcription regulated by inorganic phosphate concentrations and Pho4p	Probable Na+\/Pi symporter	plasma membrane	phosphate transport	sodium:inorganic phosphate symporter activity
YAL012W	YAL012W	CYS3	33534	6.04428	5548	CYS3	Cystathionine gamma-lyase, catalyzes one of the two reactions involved in the transsulfuration pathway that yields cysteine from homocysteine with the intermediary formation of cystathionine;	cystathionine gamma-lyase	cytoplasm	sulfur amino acid metabolism*	cystathionine gamma-lyase activity
YLR389C	YLR389C	STE23	13036	5.83811	2233	STE23	Metalloprotease involved, with homolog Axl1p, in N-terminal processing of pro-a-factor to the mature form; member of the insulin-degrading enzyme family	involved in a-factor processing	integral to membrane	proteolysis*	metallopeptidase activity
YKR069W	YKR069W	MET1	9399	5.7703	1629	MET1	S-adenosyl-L-methionine uroporphyrinogen III transmethylase, involved in sulfate assimilation, methionine metabolism, and siroheme biosynthesis	siroheme synthase	cellular component unknown	methionine metabolism*	uroporphyrin-III C-methyltransferase activity
YDL124W	YDL124W	-	43991	5.72188	7688		-	similarity to aldose reductases	cytoplasm*	metabolism	alpha-keto amide reductase activity*
YOL162W	YOL162W	-	19028	5.68106	3349		-	strong similarity to hypothetical protein YIL166c	membrane	transport	transporter activity
YGR142W	YGR142W	BTN2	5754	5.65129	1018	BTN2	Cytosolic coiled-coil protein that modulates arginine uptake, interacts with Rhb1p, possible role in mediating pH homeostasis between the vacuole and plasma membrane H(+)-ATPase, may have a role in intracellular protein trafficking	Gene\/protein whose expression is elevated in a btn1 minus\/Btn1p lacking yeast strain.	cytosol	intracellular protein transport*	molecular function unknown
YNL134C	YNL134C	-	37753	5.48219	6886		-	similarity to C.carbonum toxD gene	cytoplasm*	biological process unknown	alcohol dehydrogenase (NADP+) activity
YOR285W	YOR285W	-	59021	5.42379	10882		-	similarity to D.melanogaster heat shock protein 67B2	mitochondrion*	biological process unknown	molecular function unknown
YFL055W	YFL055W	AGP3	4698	5.39878	870	AGP3	Low-affinity amino acid permease, may act to supply the cell with amino acids as nitrogen source in nitrogen-poor conditions; transcription is induced under conditions of sulfur limitation	Amino acid permease	plasma membrane	amino acid transport	amino acid transporter activity
YIL012W	YIL012W	-	34654	5.31156	6524		-	hypothetical protein	-	-	-
YCL040W	YCL040W	GLK1	14723	5.1496	2859	GLK1	Glucokinase, catalyzes the phosphorylation of glucose at C6 in the first irreversible step of glucose metabolism; one of three glucose phosphorylating enzymes; expression regulated by non-fermentable carbon sources	Glucokinase	cytosol	carbohydrate metabolism*	glucokinase activity
YBR269C	YBR269C	-	8116	5.13225	1581		The authentic, non-tagged protein was localized to the mitochondria	hypothetical protein	mitochondrion	biological process unknown	molecular function unknown
YBL101W-A	YBL100W-A	-	27825	5.12858	5425		-	TyA gag protein. Gag processing produces capsid proteins.	-	-	-
YIR017C	YIR017C	MET28	21458	5.1283	4184	MET28	Transcriptional activator in the Cbf1p-Met4p-Met28p complex, participates in the regulation of sulfur metabolism	transcriptional activator in the Cbf1p-Met4p-Met28p complex	nucleus	regulation of transcription from RNA polymerase II promoter*	DNA binding*
YHR014W	YHR014W	SPO13	9113	5.10341	1786	SPO13	Meiosis-specific protein, involved in maintaining sister chromatid cohesion during meiosis I as well as promoting proper attachment of kinetochores to the spindle during meiosis I and meiosis II	sporulation protein	nucleus*	positive regulation of sister chromatid cohesion*	protein binding
YBL068W	YBL068W	PRS4	7621	5.09309	1496	PRS4	5-phospho-ribosyl-1(alpha)-pyrophosphate synthetase, involved in nucleotide, histidine, and tryptophan biosynthesis; one of a five related enzymes, which are active as heteromultimeric complexes	ribose-phosphate pyrophosphokinase 4	cytoplasm	histidine biosynthesis*	ribose phosphate diphosphokinase activity
YGL256W	YGL256W	ADH4	4225	4.98166	848	ADH4	Alcohol dehydrogenase type IV, dimeric enzyme demonstrated to be zinc-dependent despite sequence similarity to iron-activated alcohol dehydrogenases; transcription is induced in response to zinc deficiency; alcohol dehydrogenase isoenzyme IV	alcohol dehydrogenase isoenzyme IV	mitochondrion	fermentation	alcohol dehydrogenase activity, zinc-dependent
YHR008C	YHR008C	SOD2	12768	4.95796	2575	SOD2	Manganese-containing superoxide dismutase; protects cells against oxygen toxicity	Manganese-containing superoxide dismutase	mitochondrion*	replicative cell aging*	manganese superoxide dismutase activity
YLR178C	YLR178C	TFS1	23611	4.92985	4789	TFS1	Carboxypeptidase Y inhibitor, function requires acetylation by the NatB N-terminal acetyltransferase; phosphatidylethanolamine-binding protein involved in protein kinase A signaling pathway	(putative) lipid binding protein\; supressor of a cdc25 mutation	soluble fraction	regulation of proteolysis	lipid binding*
YOR120W	YOR120W	GCY1	3532	4.90548	720	GCY1	Putative NADP(+) coupled glycerol dehydrogenase, proposed to be involved in an alternative pathway for glycerol catabolism	Similar to mammalian aldo\/keto reductases	cytoplasm*	response to salt stress*	aldo-keto reductase activity
YDR257C	YDR257C	SET7	1162	4.89414	237	RMS1	Nuclear protein that contains a SET-domain, which have been shown to mediate methyltransferase activity in other proteins	(putative) transcriptional regulator	nucleus	biological process unknown	molecular function unknown
YGL121C	YGL121C	GPG1	22413	4.88587	4587		Proposed gamma subunit of the heterotrimeric G protein that interacts with the receptor Grp1p; involved in regulation of pseudohyphal growth; requires Gpb1p or Gpb2p to interact with Gpa2p	hypothetical protein	cellular component unknown	signal transduction	signal transducer activity
YPR167C	YPR167C	MET16	20772	4.78868	4338	MET16	3'-phosphoadenylsulfate reductase, reduces 3'-phosphoadenylyl sulfate to adenosine-3',5'-bisphosphate and free sulfite using reduced thioredoxin as cosubstrate, involved in sulfate assimilation and methionine metabolism	3'phosphoadenylylsulfate reductase	cytoplasm*	methionine metabolism*	phosphoadenylyl-sulfate reductase (thioredoxin) activity
YNL191W	YNL191W	-	12118	4.75655	2548		-	similarity to Synechocystis hypothetical protein	cytoplasm	biological process unknown	molecular function unknown
YMR250W	YMR250W	GAD1	16114	4.67689	3445	GAD1	Glutamate decarboxylase, converts glutamate into gamma-aminobutyric acid (GABA) during glutamate catabolism; involved in response to oxidative stress	glutamate decarboxylase	cytoplasm	response to oxidative stress*	glutamate decarboxylase activity
YLR205C	YLR205C	HMX1	9519	4.64182	2051		ER localized, heme-binding peroxidase involved in the degradation of heme; does not exhibit heme oxygenase activity despite similarity to heme oxygenases; expression regulated by AFT1	hypothetical protein	endoplasmic reticulum*	iron ion homeostasis*	heme binding*
YFR030W	YFR030W	MET10	8916	4.63746	1923	MET10	Subunit alpha of assimilatory sulfite reductase, which is responsible for the conversion of sulfite into sulfide	subunit of assimilatory sulfite reductase	cytoplasm*	sulfate assimilation	sulfite reductase (NADPH) activity
YHL036W	YHL036W	MUP3	5792	4.62922	1251	MUP3	Low affinity methionine permease, similar to Mup1p	very low affinity methionine permease	membrane	amino acid transport	L-methionine transporter activity
YPL087W	YPL087W	YDC1	19185	4.62412	4149	YDC1	Alkaline dihydroceramidase, involved in sphingolipid metabolism; preferentially hydrolyzes dihydroceramide to a free fatty acid and dihydrosphingosine; has a minor reverse activity	alkaline dihydroceramidase with minor reverse activity.	endoplasmic reticulum	response to heat*	ceramidase activity
YJL155C	YJL155C	FBP26	5402	4.61921	1169	FBP26	Fructose-2,6-bisphosphatase, required for glucose metabolism	Fructose-2,6-biphosphatase	cytosol	glucose metabolism	fructose-2,6-bisphosphate 2-phosphatase activity*
YLR025W	YLR025W	SNF7	16074	4.60041	3494	SNF7	One of four subunits of the endosomal sorting complex required for transport III (ESCRT-III); involved in the sorting of transmembrane proteins into the multivesicular body (MVB) pathway; recruited from the cytoplasm to endosomal membranes	involved in glucose derepression	cytoplasm*	telomere maintenance*	protein binding
YDL025C	YDL025C	-	10456	4.54118	2302		-	similarity to probable protein kinase NPR1	cellular component unknown	biological process unknown	protein kinase activity
YDR533C	YDR533C	HSP31	15222	4.51348	3373		Possible chaperone and cysteine protease with similarity to E. coli Hsp31 and S. cerevisiae Hsp32p, Hsp33p, and Sno4p; member of the DJ-1/ThiJ/PfpI superfamily, which includes human DJ-1 involved in Parkinson's disease; exists as a dimer	strong similarity to hypothetical proteins YPL280w, YOR391c and YMR322c	soluble fraction	biological process unknown	unfolded protein binding*
YDR530C	YDR530C	APA2	13102	4.4941	2915	APA2	Diadenosine 5',5''-P1,P4-tetraphosphate phosphorylase II (AP4A phosphorylase), involved in catabolism of bis(5'-nucleosidyl) tetraphosphates; has similarity to Apa1p	5',5'''-P-1,P-4-tetraphosphate phosphorylase II	cytoplasm*	nucleotide metabolism	bis(5'-nucleosyl)-tetraphosphatase activity*
YNR040W	YNR040W	-	4602	4.47616	1028		-	hypothetical protein	mitochondrion	biological process unknown	molecular function unknown
YOR066W	YOR066W	-	3981	4.44509	896		-	hypothetical protein	cellular component unknown	biological process unknown	molecular function unknown
YOL119C	YOL119C	MCH4	1165	4.39565	265		Protein with similarity to mammalian monocarboxylate permeases, which are involved in transport of monocarboxylic acids across the plasma membrane; mutant is not deficient in monocarboxylate transport	similarity to monocarboxylate transporter proteins	vacuolar membrane (sensu Fungi)	transport	transporter activity*
YMR216C	YMR216C	SKY1	4300	4.38001	982	SKY1	SR protein kinase (SRPK) involved in regulating proteins involved in mRNA metabolism and cation homeostasis; similar to human SRPK1	Serine Protein Kinase	cytoplasm	response to drug*	protein kinase activity
YGL023C	YGL023C	PIB2	3545	4.36755	812	PIB2	Protein binding phosphatidylinositol 3-phosphate, involved in telomere-proximal repression of gene expression; similar to Fab1 and Vps27	similar to Fab1 and Vps27\; involved in telomere-proximal repression of gene expression	mitochondrion*	vesicle-mediated transport	phosphatidylinositol binding
YDR534C	YDR534C	FIT1	6610	4.35636	1517		Mannoprotein that is incorporated into the cell wall via a glycosylphosphatidylinositol (GPI) anchor, involved in the retention of siderophore-iron in the cell wall	similarity to YOR383c,Sta1p and pig mucin	cell wall (sensu Fungi)	siderophore transport	molecular function unknown
YFL010C	YFL010C	WWM1	12457	4.35031	2863		WW domain containing protein of unknown function; binds to Mca1p, a caspase-related protease that regulates H2O2-induced apoptosis; overexpression causes Gi phase growth arrest and clonal death that is suppressed by overexpression of MCA1	questionable ORF	cytoplasm*	response to desiccation	molecular function unknown
YBR116C	YBR116C	-	56604	4.33099	13070		-	questionable ORF	-	-	-
YLL060C	YLL060C	GTT2	1097	4.30035	255	GTT2	Glutathione S-transferase capable of homodimerization; functional overlap with Gtt2p, Grx1p, and Grx2p	Glutathione transferase	mitochondrion	glutathione metabolism	glutathione transferase activity
YNL117W	YNL117W	MLS1	7931	4.28768	1850	MLS1	Malate synthase, enzyme of the glyoxylate cycle, involved in utilization of non-fermentable carbon sources; expression is subject to carbon catabolite repression; localizes in peroxisomes during growth in oleic acid medium	carbon-catabolite sensitive malate synthase	cytoplasm*	glyoxylate cycle	malate synthase activity
YOR374W	YOR374W	ALD4	6724	4.2669	1576	ALD4	Mitochondrial aldehyde dehydrogenase, required for growth on ethanol and conversion of acetaldehyde to acetate; activity is K+ dependent; utilizes NADP+ or NAD+ equally as coenzymes; expression is glucose repressed	mitochondrial aldehyde dehydrogenase	mitochondrion*	ethanol metabolism	aldehyde dehydrogenase (NAD) activity
YCL028W	YCL028W	RNQ1	6401	4.24954	1506	RNQ1	[PIN(+)] prion, an infectious protein conformation that is generally an ordered protein aggregate	transferable epigenetic modifier	cytosol	biological process unknown	molecular function unknown
YNR024W	YNR024W	-	13831	4.22984	3270		-	weak similarity to Rpc31p	nucleus	biological process unknown	molecular function unknown
YJL216C	YJL216C	-	4144	4.22111	982		-	strong similarity to Mal62p	cellular component unknown	biological process unknown	alpha-galactosidase activity*
YNL128W	YNL128W	TEP1	2801	4.19938	667	TEP1	Homolog of human tumor suppressor gene PTEN/MMAC1/TEP1 that has lipid phosphatase activity and is linked to the phosphatidylinositol signaling pathway; plays a role in normal sporulation	Putative protein tyrosine phosphatase	cellular component unknown	spore wall assembly (sensu Fungi)*	inositol or phosphatidylinositol phosphatase activity
YHR072W	YHR072W	ERG7	3386	4.18875	808	ERG7	Lanosterol synthase, an essential enzyme that catalyzes the cyclization of squalene 2,3-epoxide, a step in ergosterol biosynthesis	2,3-oxidosqualene-lanosterol cyclase	endoplasmic reticulum*	ergosterol biosynthesis	lanosterol synthase activity
YHR093W	YHR093W	AHT1	1295	4.14374	313	AHT1	Dubious open reading frame, unlikely to encode a protein; not conserved in closely related Saccharomyces species; multicopy suppressor of glucose transport defects, likely due to the presence of an HXT4 regulatory element in the region	the AHT1 DNA sequence is upstream of HXT4 and contains an HXT4 regulatory element which is a multicopy suppressor of glucose transport defects\; probable non-functional ORF	-	-	-
YHR139C	YHR139C	SPS100	7231	4.12601	1753	SPS100	Protein required for spore wall maturation; expressed during sporulation; may be a component of the spore wall	sporulation-specific wall maturation protein	spore wall (sensu Fungi)	telomere maintenance*	molecular function unknown
YPR058W	YPR058W	YMC1	218	4.11267	53	YMC1	Putative mitochondrial inner membrane transporter, member of the mitochondrial carrier (MCF) family	putative mitochondrial carrier protein	mitochondrial inner membrane	transport	transporter activity
YNL034W	YNL034W	-	508	4.10728	124		-	nearly identical to YNL018c	cellular component unknown	biological process unknown	molecular function unknown
YLR348C	YLR348C	DIC1	2274	4.06155	560	DIC1	Mitochondrial dicarboxylate carrier, integral membrane protein, catalyzes a dicarboxylate-phosphate exchange across the inner mitochondrial membrane, transports cytoplasmic dicarboxylates into the mitochondrial matrix	mitochondrial dicarboxylate transport protein	mitochondrial envelope	dicarboxylic acid transport	dicarboxylic acid transporter activity
YHL047C	YHL047C	ARN2	6686	4.0229	1662	TAF1	Transporter, member of the ARN family of transporters that specifically recognize siderophore-iron chelates; responsible for uptake of iron bound to the siderophore triacetylfusarinine C	Triacetylfusarinine C transporter	plasma membrane*	iron ion homeostasis*	siderophore-iron transporter activity
YOR383C	YOR383C	FIT3	10999	4.00324	2748		Mannoprotein that is incorporated into the cell wall via a glycosylphosphatidylinositol (GPI) anchor, involved in the retention of siderophore-iron in the cell wall	weak similarity to L.mexicana secreted acid phosphatase 2	cell wall (sensu Fungi)	siderophore transport	molecular function unknown
YJR030C	YJR030C	-	8236	3.96073	2079		-	similarity to hypothetical protein YJL181w	cellular component unknown	biological process unknown	molecular function unknown
YNL043C	YNL043C	-	7249	3.94725	1836		-	questionable ORF	-	-	-
YER108C	YER109C	FLO8	2009	3.93774	510	FLO8	Transcription factor required for flocculation, diploid filamentous growth, and haploid invasive growth; genome reference strain S288C and most laboratory strains have a mutation in this gene	putative transcriptional activator of FLO1	cytoplasm*	pseudohyphal growth*	specific RNA polymerase II transcription factor activity
YBR292C	YBR292C	-	21222	3.93558	5392		-	hypothetical protein	-	-	-
YBR201W	YBR201W	DER1	29514	3.89027	7587	DER1	Endoplasmic reticulum membrane protein, required for ER-associated protein degradation, involved in the retrograde transport of misfolded or unassembled proteins; N- and C- termini protrude into the cytoplasm, has similarity to Dfm1p	involved in degradation in the ER	endoplasmic reticulum membrane	ER-associated protein catabolism	molecular function unknown
YMR322C	YMR322C	SNO4	1357	3.88867	349		Possible chaperone and cysteine protease with similarity to E. coli Hsp31 and S. cerevisiae Hsp31p, Hsp32p, and Hsp33p; member of the DJ-1/ThiJ/PfpI superfamily; may have a role in pyridoxine metabolism	strong similarity to YPL280w, YOR391c and YDR533c	cellular component unknown	pyridoxine metabolism	unfolded protein binding*
YDR512C	YDR512C	EMI1	6512	3.88209	1677		Non-essential protein of unknown function required for transcriptional induction of the early meiotic-specific transcription factor IME1, also required for sporulation	questionable ORF	cellular component unknown	sporulation (sensu Fungi)	molecular function unknown
YBL075C	YBL075C	SSA3	8391	3.87872	2163	SSA3	ATPase involved in protein folding and the response to stress; plays a role in SRP-dependent cotranslational protein-membrane targeting and translocation; member of the heat shock protein 70 (HSP70) family; localized to the cytoplasm	heat-inducible cytosolic member of the 70 kDa heat shock protein family	cytosol	response to stress*	ATPase activity
YML131W	YML131W	-	4389	3.87371	1133		-	similarity to human leukotriene b4 12-hydroxydehydrogenase	cytoplasm	biological process unknown	molecular function unknown
YHR190W	YHR190W	ERG9	12508	3.86835	3233	ERG9	Farnesyl-diphosphate farnesyl transferase (squalene synthase), joins two farnesyl pyrophosphate moieties to form squalene in the sterol biosynthesis pathway	squalene synthetase	endoplasmic reticulum*	ergosterol biosynthesis	farnesyl-diphosphate farnesyltransferase activity
YMR315W	YMR315W	-	4214	3.86622	1090		-	similarity to hypothetical S. pombe protein	cytoplasm*	biological process unknown	molecular function unknown
YOL148C	YOL148C	SPT20	6313	3.85742	1637	SPT20	Subunit of the SAGA transcriptional regulatory complex, involved in maintaining the integrity of the complex	transcription factor, member of the histone acetyltransferase SAGA complex	SAGA complex*	histone acetylation*	transcription cofactor activity
YMR112C	YMR112C	MED11	1337	3.83136	349	MED11	Subunit of the RNA polymerase II mediator complex; associates with core polymerase subunits to form the RNA polymerase II holoenzyme	14 Kd mediator subunit of RNA polymerase II holoenzyme	mediator complex	transcription from RNA polymerase II promoter	RNA polymerase II transcription mediator activity
YDR310C	YDR310C	SUM1	760	3.80228	200	SUM1	Transcriptional repressor required for mitotic repression of middle sporulation-specific genes; involved in telomere maintenance, regulated by the pachytene checkpoint	nuclear protein involved in silencing	nucleus*	telomere maintenance*	transcriptional repressor activity
YHR042W	YHR042W	NCP1	7995	3.77861	2116	NCP1	NADP-cytochrome P450 reductase; involved in ergosterol biosynthesis; associated and coordinately regulated with Erg11p	NADP-cytochrome P450 reductase	mitochondrion*	ergosterol biosynthesis*	electron carrier activity
YPL171C	YPL171C	OYE3	5836	3.76406	1550	OYE3	Widely conserved NADPH oxidoreductase containing flavin mononucleotide (FMN), homologous to Oye2p with slight differences in ligand binding and catalytic properties; may be involved in sterol metabolism	NAD(P)H dehydrogenase	cellular component unknown	biological process unknown	NADPH dehydrogenase activity
YER091C	YER091C	MET6	10206	3.7508	2721	MET6	Cobalamin-independent methionine synthase, involved in amino acid biosynthesis; requires a minimum of two glutamates on the methyltetrahydrofolate substrate, similar to bacterial metE homologs	vitamin B12-(cobalamin)-independent isozyme of methionine synthase (also called N5-methyltetrahydrofolate homocysteine methyltransferase or 5-methyltetrahydropteroyl triglutamate homocysteine methyltransferase)	cytoplasm	methionine biosynthesis	5-methyltetrahydropteroyltriglutamate-homocysteine S-methyltransferase activity
YOR279C	YOR279C	RFM1	1644	3.7499	438		DNA-binding protein required for vegetative repression of middle sporulation genes; specificity factor that directs the Hst1p histone deacetylase to some of the promoters regulated by Sum1p; involved in telomere maintenance	hypothetical protein	nucleus*	telomere maintenance*	unfolded protein binding
YIL067C	YIL067C	-	7762	3.73873	2076		-	hypothetical protein	vacuole (sensu Fungi)	biological process unknown	molecular function unknown
YKL103C	YKL103C	LAP4	2769	3.71474	745	LAP4	Vacuolar aminopeptidase, often used as a marker protein in studies of autophagy and cytosol to vacuole targeting (CVT) pathway	vacuolar aminopeptidase ysc1	vacuole (sensu Fungi)	vacuolar protein catabolism	aminopeptidase I activity
YMR077C	YMR077C	VPS20	5321	3.66976	1450		Myristoylated subunit of ESCRTIII, the endosomal sorting complex required for transport of transmembrane proteins into the multivesicular body pathway to the lysosomal/vacuolar lumen; cytoplasmic protein recruited to endosomal membranes	similarity to SNF7 protein	cytoplasm*	late endosome to vacuole transport*	protein binding
YOL158C	YOL158C	ENB1	4005	3.64859	1098	ENB1	Endosomal ferric enterobactin transporter, expressed under conditions of iron deprivation; member of the major facilitator superfamily; expression is regulated by Rcs1p and affected by chloroquine treatment	Enterobactin transporter	integral to membrane*	ferric-enterobactin transport	ferric-enterobactin transporter activity
YER013W	YER013W	PRP22	5439	3.64563	1492	PRP22	DEAH-box RNA-dependent ATPase/ATP-dependent RNA helicase, associates with lariat intermediates before the second catalytic step of splicing; mediates ATP-dependent mRNA release from the spliceosome and unwinds RNA duplexes	helicase-like protein	spliceosome complex	U2-type spliceosome disassembly*	RNA splicing factor activity, transesterification mechanism*
YKL071W	YKL071W	-	5362	3.63165	1476		-	weak similarity to A.parasiticus nor-1 protein	cytoplasm	biological process unknown	molecular function unknown
YDR128W	YDR128W	-	19178	3.6286	5285		-	weak similarity to Sec27p, YMR131c and human retinoblastoma-binding protein	vacuolar membrane (sensu Fungi)	biological process unknown	molecular function unknown
YFR047C	YFR047C	BNA6	24026	3.62368	6630		Quinolinate phosphoribosyl transferase, required for biosynthesis of nicotinic acid from tryptophan via kynurenine pathway	strong similarity to human quinolinate phosphoribosyltransferase	cytoplasm*	NAD biosynthesis	nicotinate-nucleotide diphosphorylase (carboxylating) activity
YPL263C	YPL263C	KEL3	8140	3.61506	2252	KEL3	Cytoplasmic protein of unknown function	Kelch-repeat protein, similar to Kel1 and Kel2	cytoplasm	biological process unknown	molecular function unknown
YJR128W	YJR128W	-	2696	3.59021	751		-	questionable ORF	-	-	-
YDR475C	YDR475C	-	16945	3.59018	4720		Protein of unknown function; previously annotated as two separate ORFs, YDR474C and YDR475C, which were merged as a result of corrections to the systematic reference sequence	hypothetical protein	cellular component unknown	biological process unknown	molecular function unknown
YGR043C	YGR043C	-	12321	3.58983	3432		-	strong similarity to transaldolase	nucleus	biological process unknown	transaldolase activity
YDR272W	YDR272W	GLO2	10905	3.58697	3040	GLO2	Cytoplasmic glyoxalase II, catalyzes the hydrolysis of S-D-lactoylglutathione into glutathione and D-lactate	Cytoplasmic glyoxylase-II	cytoplasm	carbohydrate metabolism*	hydroxyacylglutathione hydrolase activity
YDR214W	YDR214W	AHA1	13582	3.58574	3788		Co-chaperone that binds to Hsp82p and activates its ATPase activity; similar to Hch1p; expression is regulated by stresses such as heat shock	similarity to hypothetical protein YNL281w	cytoplasm	response to stress*	chaperone activator activity
YPR160W	YPR160W	GPH1	3478	3.57084	974	GPH1	Non-essential glycogen phosphorylase required for the mobilization of glycogen, activity is regulated by cyclic AMP-mediated phosphorylation, expression is regulated by stress-response elements and by the HOG MAP kinase pathway	Glycogen phosphorylase	cytoplasm	glycogen catabolism	glycogen phosphorylase activity
YNL103W	YNL103W	MET4	9572	3.55823	2690	MET4	Lecine-zipper transcriptional activator, responsible for the regulation of the sulfur amino acid pathway, requires different combinations of the auxiliary factors Cbf1p, Met28p, Met31p and Met32p	member of the leucine zipper family of transcriptional activators	nucleus	positive regulation of transcription from RNA polymerase II promoter*	transcription coactivator activity
YPL260W	YPL260W	-	1343	3.5353	380		-	hypothetical protein	cytoplasm*	biological process unknown	molecular function unknown
YDL224C	YDL224C	WHI4	14898	3.53254	4217	WHI4	Putative RNA binding protein and partially redundant Whi3p homolog that regulates the cell size requirement for passage through Start and commitment to cell division	Possible RNA binding protein. Homolog of Whi3.	cytoplasm	regulation of cell size	RNA binding
YHL021C	YHL021C	-	6488	3.51595	1845		The authentic, non-tagged protein was localized to the mitochondria	weak similarity to Pseudomonas gamma-butyrobetaine hydroxylase	mitochondrion	biological process unknown	molecular function unknown
YOL151W	YOL151W	GRE2	7556	3.50168	2158	GRE2	NADPH-dependent methylglyoxal reductase (D-lactaldehyde dehydrogenase); stress induced (osmotic, ionic, oxidative, heat shock and heavy metals); regulated by the HOG pathway	putative reductase	cytoplasm*	response to stress	oxidoreductase activity*
YJR106W	YJR106W	ECM27	1355	3.49575	388	ECM27	Non-essential protein of unknown function	(putative) involved in cell wall biogenesis	cellular component unknown	cell wall organization and biogenesis	molecular function unknown
YBR264C	YBR264C	YPT10	8343	3.47833	2399	YPT10	GTP binding protein that contains the PEST signal sequence specific for proteolytic enzymes; may be involved in vesicular transport; overexpression leads to accumulation of Golgi-like cisternae with budding vesicles	similar to Rab proteins and other small GTP-binding proteins	cytoplasm	Golgi organization and biogenesis	GTPase activity*
YMR214W	YMR214W	SCJ1	4143	3.47698	1192	SCJ1	One of several homologs of bacterial chaperone DnaJ, located in the ER lumen where it cooperates with Kar2p to mediate maturation of proteins	dnaJ homolog	endoplasmic reticulum lumen	protein folding*	chaperone binding
YEL065W	YEL065W	SIT1	9789	3.47485	2817	SIT1	Ferrioxamine B transporter, member of the ARN family of transporters that specifically recognize siderophore-iron chelates; transcription is induced during iron deprivation and diauxic shift; potentially phosphorylated by Cdc28p	Ferrioxamine B permease	endosome*	iron ion homeostasis*	siderophore-iron (ferrioxamine) uptake transporter activity
YPL177C	YPL177C	CUP9	4331	3.46764	1249	CUP9	Homeodomain-containing transcriptional repressor of PTR2, which encodes a major peptide transporter; imported peptides activate ubiquitin-dependent proteolysis, resulting in degradation of Cup9p and de-repression of PTR2 transcription	putative DNA binding protein which shows similarity in homeobox domain to human proto-oncogene PBX1	nucleus	transcription initiation from RNA polymerase II promoter*	specific RNA polymerase II transcription factor activity
YJR147W	YJR147W	HMS2	537	3.44877	156	HMS2	Protein with similarity to heat shock transcription factors; overexpression suppresses the pseudohyphal filamentation defect of a diploid mep1 mep2 homozygous null mutant	heat shock transcription factor homolog	cytoplasm*	pseudohyphal growth	molecular function unknown
YJR103W	YJR103W	URA8	8245	3.44223	2395	URA8	Minor CTP synthase isozyme (see also URA7), catalyzes the ATP-dependent transfer of the amide nitrogen from glutamine to UTP, forming CTP, the final step in de novo biosynthesis of pyrimidines; involved in phospholipid biosynthesis	CTP synthase	cytosol	phospholipid biosynthesis*	CTP synthase activity
YDL058W	YDL058W	USO1	5772	3.42965	1683	USO1	Essential protein involved in intracellular protein transport, coiled-coil protein necessary for transport from ER to Golgi; required for assembly of the ER-to-Golgi SNARE complex	Integrin analogue gene	soluble fraction	ER to Golgi vesicle-mediated transport*	molecular function unknown
YLL058W	YLL058W	-	4031	3.40826	1183		-	similarity to N.crassa O-succinylhomoserine (thiol)-lyase	cellular component unknown	sulfur metabolism	cystathionine gamma-synthase activity
YNL183C	YNL183C	NPR1	4027	3.3922	1187	NPR1	Protein kinase that stabilizes several plasma membrane amino acid transporters by antagonizing their ubiquitin-mediated degradation	protein kinase homolog	cytoplasm	regulation of nitrogen utilization	kinase activity
YKR039W	YKR039W	GAP1	4724	3.38432	1396	GAP1	General amino acid permease; localization to the plasma membrane is regulated by nitrogen source	general amino acid permease	plasma membrane*	amino acid transport*	L-proline permease activity*
YML068W	YML068W	ITT1	4492	3.37849	1330		Protein that modulates the efficiency of translation termination, interacts with translation release factors eRF1 (Sup45p) and eRF3 (Sup35p) in vitro, contains a zinc finger domain characteristic of the TRIAD class of proteins	similarity to C.elegans hypothetical protein	cellular component unknown	regulation of translational termination	molecular function unknown
YOR384W	YOR384W	FRE5	432	3.37236	128	FRE5	Putative ferric reductase with similarity to Fre2p; expression induced by low iron levels	similar to FRE2	mitochondrion	biological process unknown	ferric-chelate reductase activity
YOL150C	YOL150C	-	7167	3.37144	2126		-	questionable ORF	-	-	-
YCL043C	YCL043C	PDI1	11621	3.37069	3448	PDI1	Protein disulfide isomerase, multifunctional protein resident in the endoplasmic reticulum lumen, essential for the formation of disulfide bonds in secretory and cell-surface proteins, unscrambles non-native disulfide bonds	protein disulfide isomerase	endoplasmic reticulum lumen	protein folding	protein disulfide isomerase activity
YNL160W	YNL160W	YGP1	20227	3.36328	6014	YGP1	Cell wall-related secretory glycoprotein; induced by nutrient deprivation-associated growth arrest and upon entry into stationary phase; may be involved in adaptation prior to stationary phase entry; has similarity to Sps100p	YGP1 encodes gp37, a glycoprotein synthesized in response to nutrient limitation which is homologous to the sporulation-specific SPS100 gene	cell wall (sensu Fungi)	response to stress*	molecular function unknown
YFL057C	YFL057C	AAD16	15938	3.36266	4740		Putative aryl-alcohol dehydrogenase with similarity to P. chrysosporium aryl-alcohol dehydrogenase; mutational analysis has not yet revealed a physiological role	strong similarity to aryl-alcohol dehydrogenases	cellular component unknown	aldehyde metabolism	aryl-alcohol dehydrogenase activity
YLR104W	YLR104W	-	7599	3.35997	2262		-	hypothetical protein	cellular component unknown	biological process unknown	molecular function unknown
YFL030W	YFL030W	AGX1	2528	3.35661	753		Alanine : glyoxylate aminotransferase, catalyzes the synthesis of glycine from glyoxylate, which is one of three pathways for glycine biosynthesis in yeast; has similarity to mammalian and plant alanine : glyoxylate aminotransferases	similarity to several transaminases	mitochondrion	glycine biosynthesis	alanine-glyoxylate transaminase activity
YLL044W	YLL044W	-	11280	3.35562	3362		-	questionable ORF	-	-	-
YNL143C	YNL143C	-	34138	3.35214	10184		-	hypothetical protein	-	-	-
YJR155W	YJR155W	AAD10	3032	3.3483	906	AAD10	Putative aryl-alcohol dehydrogenase with similarity to P. chrysosporium aryl-alcohol dehydrogenase; mutational analysis has not yet revealed a physiological role	Hypothetical aryl-alcohol dehydrogenase (AAD)	cellular component unknown	aldehyde metabolism	aryl-alcohol dehydrogenase activity
YGR055W	YGR055W	MUP1	13658	3.3481	4079	MUP1	High affinity methionine permease, integral membrane protein with 13 putative membrane-spanning regions; also involved in cysteine uptake	high affinity methionine permease	integral to plasma membrane	sulfur amino acid transport	L-methionine porter activity
YOL085C	YOL085C	-	1311	3.30687	396		-	hypothetical protein	-	-	-
YKR040C	YKR040C	-	15396	3.30529	4658		-	questionable ORF	-	-	-
YMR173W	YMR173W	DDR48	19029	3.30423	5759	DDR48	DNA damage-responsive protein, expression is increased in response to heat-shock stress or treatments that produce DNA lesions; contains multiple repeats of the amino acid sequence NNNDSYGS	flocculent specific protein\; contains >35 repeats of the amino acid sequence NNNDSYGS	cytoplasm	DNA repair	ATPase activity*
YKR003W	YKR003W	OSH6	956	3.30419	289		Member of an oxysterol-binding protein family with overlapping, redundant functions in sterol metabolism and which collectively perform a function essential for viability; GFP-fusion protein localizes to the cell periphery	similarity to Kes1p, Hes1p and Osh1p	cellular component unknown	steroid biosynthesis	oxysterol binding
YLR445W	YLR445W	-	386	3.29754	117		-	hypothetical protein	cellular component unknown	biological process unknown	molecular function unknown
YOR134W	YOR134W	BAG7	14152	3.27755	4318	BAG7	Rho GTPase activating protein (RhoGAP), stimulates the intrinsic GTPase activity of Rho1p, which plays a role in actin cytoskeleton organization and control of cell wall synthesis; structurally and functionally related to Sac7p	GTPase activating protein (GAP)	intracellular	small GTPase mediated signal transduction	signal transducer activity*
YDR223W	YDR223W	CRF1	2490	3.25368	765		Transcriptional corepressor involved in the regulation of ribosomal protein gene transcription via the TOR signaling pathway and protein kinase A, phosphorylated by activated Yak1p which promotes accumulation of Crf1p in the nucleus	similarity to Ifh1p	cytoplasm*	negative regulation of transcription	transcriptional repressor activity
YGL056C	YGL056C	SDS23	5930	3.25052	1824	SDS23	One of two S. cerevisiae homologs (Sds23p and Sds24p) of the Schizosaccharomyces pombe Sds23 protein, which genetic studies have implicated in APC/cyclosome regulation	similar to S. pombe sds23	cytoplasm*	biological process unknown	molecular function unknown
YPR106W	YPR106W	ISR1	9601	3.24771	2956	ISR1	Predicted protein kinase, overexpression causes sensitivity to staurosporine, which is a potent inhibitor of protein kinase C	protein kinase	cellular component unknown	biological process unknown	protein kinase activity
YEL072W	YEL072W	RMD6	10414	3.21525	3239		Protein required for sporulation	hypothetical protein	cellular component unknown	biological process unknown	molecular function unknown
YIR038C	YIR038C	GTT1	13536	3.20204	4227	GTT1	ER associated glutathione S-transferase capable of homodimerization; expression induced during the diauxic shift and throughout stationary phase; functional overlap with Gtt2p, Grx1p, and Grx2p	Glutathione transferase	mitochondrion*	glutathione metabolism	glutathione transferase activity
YNL259C	YNL259C	ATX1	8712	3.19914	2723	ATX1	Cytosolic copper metallochaperone that transports copper to the secretory vesicle copper transporter Ccc2p for eventual insertion into Fet3p, which is a multicopper oxidase required for high-affinity iron uptake	Putative copper binding\/homeostasis protein	cytosol	response to oxidative stress*	copper chaperone activity
YGL206C	YGL206C	CHC1	2755	3.19842	861	CHC1	Clathrin heavy chain, subunit of the major coat protein involved in intracellular protein transport and endocytosis; two heavy chains form the clathrin triskelion structural component; the light chain (CLC1) is thought to regulate function	presumed vesicle coat protein	clathrin vesicle coat	endocytosis*	structural molecule activity
YGL074C	YGL074C	-	26454	3.19063	8291		-	questionable ORF	-	-	-
YGR028W	YGR028W	MSP1	9026	3.17538	2842	MSP1	Mitochondrial protein involved in sorting of proteins in the mitochondria; putative membrane-spanning ATPase	40 kDa putative membrane-spanning ATPase	mitochondrial outer membrane	protein targeting to mitochondrion	ATPase activity
YPL222W	YPL222W	-	4075	3.14585	1295		The authentic, non-tagged protein was localized to the mitochondria.	similarity to C.perfringens hypothetical protein	mitochondrion	biological process unknown	molecular function unknown
YDL244W	YDL244W	THI13	5202	3.14042	1656	THI13	Protein involved in synthesis of the thiamine precursor hydroxymethylpyrimidine (HMP); member of a subtelomeric gene family including THI5, THI11, THI12, and THI13	strong similarity to Thi5p, YJR156c, YNL332w and A.parasiticus, S.pombe nmt1 protein	cellular component unknown	thiamin biosynthesis	molecular function unknown
YMR058W	YMR058W	FET3	5533	3.09091	1790	FET3	Ferro-O2-oxidoreductase required for high-affinity iron uptake and involved in mediating resistance to copper ion toxicity, belongs to class of integral membrane multicopper oxidases	multicopper oxidase	plasma membrane	high affinity iron ion transport*	ferroxidase activity
YOR277C	YOR277C	-	3001	3.07413	976		-	questionable ORF	-	-	-
YJR107W	YJR107W	-	3608	3.07356	1174		-	weak similarity to acylglycerol lipase	cellular component unknown	biological process unknown	lipase activity
YMR139W	YMR139W	RIM11	7929	3.0684	2584	RIM11	Protein kinase required for signal transduction during entry into meiosis; promotes the formation of the Ime1p-Ume6p complex by phosphorylating Ime1p and Ume6p; shares similarity with mammalian glycogen synthase kinase 3-beta	Serine\/threonine protein kinase, phosphorylates the mitotic activator IME1	cytoplasm	protein amino acid phosphorylation*	protein serine/threonine kinase activity*
YNL105W	YNL105W	-	4952	3.0672	1615		-	questionable ORF	-	-	-
YGL125W	YGL125W	MET13	1707	3.05486	559	MET13	Isozyme of methylenetetrahydrofolate reductase, catalyzes the reduction of 5,10-methylenetetrahydrofolate to 5-methyltetrahydrofolate in the methionine biosynthesis pathway	putative methylenetetrahydrofolate reductase (mthfr)	cytoplasm*	methionine metabolism*	structural constituent of ribosome*
YJL212C	YJL212C	OPT1	2798	3.03075	923	OPT1	Plasma membrane transporter that transports tetra- and pentapeptides and glutathione; member of the OPT family	Oligopeptide transporter\; Opt1p transports tetra- and pentapeptides, including the endogenous opioid pentapeptide leucine enkephalin.	endoplasmic reticulum*	sulfur metabolism	oligopeptide transporter activity
YMR195W	YMR195W	ICY1	28728	3.00086	9573	ICY1	Protein of unknown function, required for viability in rich media of cells lacking mitochondrial DNA	interacting with the cytoskeleton	vacuolar membrane (sensu Fungi)	biological process unknown	molecular function unknown
YDL044C	YDL044C	MTF2	1431	2.99961	477	MTF2	Mitochondrial matrix protein that interacts with an N-terminal region of mitochondrial RNA polymerase (Rpo41p) and couples RNA processing and translation to transcription	involved in mRNA splicing	mitochondrion	protein biosynthesis*	RNA binding
YDR278C	YDR278C	-	45450	2.99366	15182		-	hypothetical protein	-	-	-
YKL110C	YKL110C	KTI12	2740	2.99299	915	KTI12	Protein associated with the RNA polymerase II Elongator complex; involved in sensitivity to G1 arrest induced by Kluyveromyces lactis toxin, zymocin	Protein involved in resistance to K. lactis killer toxin	DNA-directed RNA polymerase II, holoenzyme	carbon utilization	enzyme regulator activity
YPL154C	YPL154C	PEP4	18126	2.9876	6067	PEP4	Vacuolar aspartyl protease (proteinase A), required for the posttranslational precursor maturation of vacuolar proteinases; synthesized as a zymogen, self-activates	vacuolar proteinase A	mitochondrion*	sporulation*	endopeptidase activity*
YCR102C	YCR102C	-	2220	2.98708	743		-	similarity to C.carbonum toxD gene/Alcohol dehydrogenase	cellular component unknown	biological process unknown	molecular function unknown
YLR327C	YLR327C	-	18649	2.97891	6260		Hypothetical protein	strong similarity to Stf2p	cytoplasm*	biological process unknown	molecular function unknown
YBR293W	YBR293W	VBA2	10862	2.9743	3652		Permease of basic amino acids in the vacuolar membrane	Probable multidrug resistance protein	vacuolar membrane (sensu Fungi)	basic amino acid transport	multidrug transporter activity*
YIR040C	YIR040C	-	32415	2.97127	10909		-	strong similarity to subtelomeric encoded proteins	-	-	-
YOL163W	YOL163W	-	2266	2.94822	769		-	similarity to P. putida phthalate transporter	membrane	transport	transporter activity
YNR018W	YNR018W	-	10015	2.93495	3412		-	hypothetical protein	mitochondrion	biological process unknown	molecular function unknown
YPL271W	YPL271W	ATP15	10304	2.9259	3522	ATP15	Epsilon subunit of the F1 sector of mitochondrial F1F0 ATP synthase, which is a large, evolutionarily conserved enzyme complex required for ATP synthesis	nuclear gene for ATP synthase epsilon subunit	proton-transporting ATP synthase, central stalk (sensu Eukaryota)	ATP synthesis coupled proton transport	hydrogen-transporting ATP synthase activity, rotational mechanism
YDL154W	YDL154W	MSH5	636	2.92348	218	MSH5	Protein of the MutS family, forms a dimer with Msh4p that facilitates crossovers between homologs during meiosis; msh5-Y823H mutation confers tolerance to DNA alkylating agents; homologs present in C. elegans and humans	MutS homolog involved in chromosome exchange	nucleus	meiotic recombination	molecular function unknown
YDR519W	YDR519W	FPR2	3961	2.92327	1355	FKB2	Membrane-bound peptidyl-prolyl cis-trans isomerase (PPIase), binds to the drugs FK506 and rapamycin; expression pattern suggests possible involvement in ER protein trafficking	FKBP (FK506 binding protein) 13\; peptidylprolyl cis-trans isomerase activity	endoplasmic reticulum membrane	biological process unknown	peptidyl-prolyl cis-trans isomerase activity
YJR156C	YJR156C	THI11	1173	2.91814	402	THI11	Protein involved in synthesis of the thiamine precursor hydroxymethylpyrimidine (HMP); member of a subtelomeric gene family including THI5, THI11, THI12, and THI13	Thiamine biosynthetic enzyme	cellular component unknown	thiamin biosynthesis	protein binding
YCR098C	YCR098C	GIT1	11162	2.91792	3825	GIT1	Plasma membrane permease, mediates uptake of glycerophosphoinositol and glycerophosphocholine as sources of the nutrients inositol and phosphate; expression and transport rate are regulated by phosphate and inositol availability	permease involved in the uptake of glycerophosphoinositol (GroPIns)	plasma membrane	glycerophosphodiester transport	glycerophosphodiester transporter activity
YGL096W	YGL096W	TOS8	11421	2.91658	3916	TOS8	Homeodomain-containing transcription factor; SBF regulated target gene that in turn regulates expression of genes involved in G1/S phase events such as bud site selection, bud emergence and cell cycle progression; similarity to Cup9p	similarity to copper homeostasis protein Cup9p	nucleus	G1/S-specific transcription in mitotic cell cycle	transcription factor activity
YKL151C	YKL151C	-	2666	2.88777	923		-	similarity to C.elegans hypothetical protein R107.2	cytoplasm	biological process unknown	molecular function unknown
YMR184W	YMR184W	-	1473	2.88092	511		-	hypothetical protein	cytoplasm	biological process unknown	molecular function unknown
YML011C	YML011C	-	18613	2.87822	6467		Putative protein of unknown function; green fluorescent protein (GFP)-fusion protein localizes to the nucleus	hypothetical protein	nucleus	biological process unknown	molecular function unknown
YGR079W	YGR079W	-	4757	2.87753	1653		-	hypothetical protein	cellular component unknown	biological process unknown	molecular function unknown
YPR189W	YPR189W	SKI3	1117	2.87355	389	SKI3	Protein involved in exosome mediated 3' to 5' mRNA degradation and translation inhibition of non-poly(A) mRNAs; forms complex with Ski2p and Ski8p; required for repressing propagation of dsRNA viruses	Contains 8 copies of the TPR domain	cytoplasm*	mRNA catabolism*	translation repressor activity
YPR061C	YPR061C	JID1	3387	2.87179	1179		Probable Hsp40p co-chaperone, has a DnaJ-like domain and appears to be involved in ER-associated degradation of misfolded proteins containing a tightly folded cytoplasmic domain; inhibits replication of Brome mosaic virus in S. cerevisiae	weak similarity to Synechococcus sp. DnaJ protein	mitochondrion	biological process unknown	molecular function unknown
YNL208W	YNL208W	-	13733	2.87135	4783		-	weak similarity to Colletotrichum gloeosporioides nitrogen starvation-induced glutamine rich protein	mitochondrion	biological process unknown	molecular function unknown
YNL254C	YNL254C	-	1366	2.85675	478		-	hypothetical protein	cytoplasm*	biological process unknown	molecular function unknown
YER185W	YER185W	-	3046	2.85241	1068		-	strong similarity to Rtm1p	integral to membrane	biological process unknown	molecular function unknown
YOR250C	YOR250C	CLP1	648	2.8485	227	CLP1	Subunit of cleavage factor I (CFI), involved in both the endonucleolyitc cleavage and polyadenylation steps of mRNA 3'-end maturation	cleavage\/polyadenylation factor IA subunit	mRNA cleavage factor complex	mRNA polyadenylylation*	RNA binding
YGR110W	YGR110W	-	954	2.84174	336		-	weak similarity to YLR099c and YDR125c	cellular component unknown	biological process unknown	molecular function unknown
YIL072W	YIL072W	HOP1	3323	2.83879	1171	HOP1	Meiosis-specific DNA binding protein that displays Red1p dependent localization to the unsynapsed axial-lateral elements of the synaptonemal complex; required for homologous chromosome synapsis and chiasma formation	DNA binding protein	condensed nuclear chromosome*	meiosis*	DNA binding
YPL221W	YPL221W	-	5269	2.80171	1881	BOP1	Putative protein of unknown function; required for uptake of FAD into endoplasmic reticulum	Bypass of PAM1	bud neck*	biological process unknown	molecular function unknown
YLR430W	YLR430W	SEN1	2082	2.8014	743	SEN1	Nuclear protein, putative helicase required for processing of tRNAs, rRNAs, and small nuclear RNAs; potential Cdc28p substrate	component of a nuclear-localized tRNA splicing complex	nucleus	35S primary transcript processing	ATP-dependent RNA helicase activity
YHR112C	YHR112C	-	1766	2.79578	632		-	Cystathionine gamma-synthase	cytoplasm	sulfur metabolism	cystathionine beta-lyase activity
YML092C	YML092C	PRE8	12631	2.79109	4525	PRE8	20S proteasome beta-type subunit	proteasome component Y7	proteasome core complex, alpha-subunit complex (sensu Eukaryota)	ubiquitin-dependent protein catabolism	endopeptidase activity
YGR209C	YGR209C	TRX2	9022	2.78453	3240	TRX2	Cytoplasmic thioredoxin isoenzyme of the thioredoxin system which protects cells against both oxidative and reductive stress, forms LMA1 complex with Pbi2p, acts as a cofactor for Tsa1p, required for ER-Golgi transport and vacuole inheritance	thioredoxin	cytosol*	ER to Golgi vesicle-mediated transport*	thiol-disulfide exchange intermediate activity
YER135C	YER135C	-	11915	2.77152	4299		-	hypothetical protein	-	-	-
YLR086W	YLR086W	SMC4	4709	2.76537	1703	SMC4	Subunit of the condensin complex, which reorganizes chromosomes during cell division, forms a stable complex with Smc2p that has ATP-hydrolyzing and DNA-binding activity and promotes knotting of circular DNA; potential Cdc28p substrate	SMC chromosomal ATPase family member	nuclear condensin complex	mitotic sister chromatid segregation*	ATPase activity*
YHL040C	YHL040C	ARN1	12750	2.75948	4620	ARN1	Transporter, member of the ARN family of transporters that specifically recognize siderophore-iron chelates; responsible for uptake of iron bound to ferrirubin, ferrirhodin, and related siderophores	ferrichrome-type siderophore transporter	endosome*	siderophore-iron transport	siderophore-iron transporter activity
YLR356W	YLR356W	-	5727	2.7483	2084		-	similarity to SCM4 protein	mitochondrion	biological process unknown	molecular function unknown
YLL061W	YLL061W	MMP1	6257	2.74648	2278	MMP1	High-affinity S-methylmethionine permease, required for utilization of S-methylmethionine as a sulfur source; has similarity to S-adenosylmethionine permease Sam3p	High affinity S-methylmethionine permease	plasma membrane	S-methylmethionine transport	S-methylmethionine transporter activity
YMR220W	YMR220W	ERG8	2122	2.74117	774	ERG8	Phosphomevalonate kinase, an essential cytosolic enzyme that acts in the biosynthesis of isoprenoids and sterols, including ergosterol, from mevalonate	48 kDa Phosphomevalonate kinase	cytosol	ergosterol biosynthesis*	phosphomevalonate kinase activity
YBR197C	YBR197C	-	28805	2.73878	10517		-		cytoplasm*	biological process unknown	molecular function unknown
YGR008C	YGR008C	STF2	15666	2.7339	5730	STF2	Protein involved in regulation of the mitochondrial F1F0-ATP synthase; Stf1p and Stf2p act as stabilizing factors that enhance inhibitory action of the Inh1p protein	ATPase stabilizing factor	proton-transporting ATP synthase complex (sensu Eukaryota)	ATP synthesis coupled proton transport*	molecular function unknown
YBR095C	YBR095C	-	11658	2.73351	4265		Protein possibly involved in cell fusion and invasive growth	hypothetical protein	nucleus	invasive growth (sensu Saccharomyces)*	molecular function unknown
YDR320C	YDR320C	SWA2	3905	2.7222	1434	SWA2	Auxilin-like protein involved in vesicular transport; clathrin-binding protein required for uncoating of clathrin-coated vesicles	Auxilin-like protein	endoplasmic reticulum membrane	endoplasmic reticulum organization and biogenesis	protein binding
YNL200C	YNL200C	-	4658	2.71604	1715		-	strong similarity to human TGR-CL10C	cytoplasm*	biological process unknown	molecular function unknown
YMR105C	YMR105C	PGM2	1787	2.71056	659	PGM2	Phosphoglucomutase, catalyzes the conversion from glucose-1-phosphate to glucose-6-phosphate, which is a key step in hexose metabolism; functions as the acceptor for a Glc-phosphotransferase	Phosphoglucomutase	cytosol	glucose 1-phosphate utilization*	phosphoglucomutase activity
YOR186W	YOR186W	-	2424	2.70658	896		-	hypothetical protein	cellular component unknown	biological process unknown	molecular function unknown
YMR118C	YMR118C	-	14675	2.70428	5427		-	strong similarity to succinate dehydrogenase	cellular component unknown	biological process unknown	molecular function unknown
YDR090C	YDR090C	-	1533	2.69553	569		-	weak similarity to YRO2 protein	integral to membrane	biological process unknown	molecular function unknown
YMR233W	YMR233W	-	9467	2.69245	3516		-	strong similarity to YOR295w	cytoplasm*	biological process unknown	molecular function unknown
YMR040W	YMR040W	-	1117	2.69014	415		Endoplasmic reticulum transmembrane protein, homolog of human BAP31 protein	strong similarity to Yet1p	integral to membrane	biological process unknown	molecular function unknown
YNL129W	YNL129W	NRK1	1817	2.6754	679		Nicotinamide riboside kinase, catalyzes the synthesis of nicotinamide nucleotide (NMN) from nicotinamide riboside; involved in a salvage pathway for NAD+ biosynthesis	weak similarity to M.pneumoniae uridine kinase udk	cytoplasm	nicotinamide riboside metabolism	nicotinamide riboside kinase activity
YBL065W	YBL065W	-	1920	2.66663	720		-	questionable ORF	-	-	-
YMR051C	YMR051C	-	41719	2.65801	15696		-	TyA Gag protein. Gag processing produces capsid proteins.	-	-	-
YKR015C	YKR015C	-	994	2.65519	374		-	similarity to hypothetical protein YJL043w	cellular component unknown	biological process unknown	molecular function unknown
YLR109W	YLR109W	AHP1	27845	2.64945	10510	AHP1	Thiol-specific peroxiredoxin, reduces hydroperoxides to protect against oxidative damage; function in vivo requires covalent conjugation to Urm1p	alkyl hydroperoxide reductase	cytoplasm	regulation of cell redox homeostasis*	thioredoxin peroxidase activity
YJR137C	YJR137C	ECM17	24211	2.64369	9158	ECM17	Sulfite reductase beta subunit, involved in amino acid biosynthesis, transcription repressed by methionine	Putative sulfite reductase	cytoplasm*	cell wall organization and biogenesis*	sulfite reductase (NADPH) activity
YMR316W	YMR316W	DIA1	4235	2.64299	1602	DIA1	Protein of unknown function, involved in invasive and pseudohyphal growth; green fluorescent protein (GFP)-fusion protein localizes to the cytoplasm in a punctate pattern	similarity to YOR385w and YNL165w/digs into agar	cytoplasm	pseudohyphal growth*	molecular function unknown
YML100W	YML100W	TSL1	3755	2.64204	1421	TSL1	Large subunit of trehalose 6-phosphate synthase (Tps1p)/phosphatase (Tps2p) complex, which converts uridine-5'-diphosphoglucose and glucose 6-phosphate to trehalose, homologous to Tps3p and may share function	123 kD regulatory subunit of trehalose-6-phosphate synthase\/phosphatase complex\; homologous to TPS3 gene product	alpha,alpha-trehalose-phosphate synthase complex (UDP-forming)	response to stress*	enzyme regulator activity*
YFL033C	YFL033C	RIM15	175	2.64117	66	RIM15	Glucose-repressible protein kinase involved in signal transduction during cell proliferation in response to nutrients, specifically the establishment of stationary phase; originally identified as a regulator of IME2	Trehalose-associated protein kinase related to S. pombe cek1+	cytoplasm*	protein amino acid phosphorylation*	protein kinase activity
YLR385C	YLR385C	SWC7	10623	2.6319	4036		Protein of unknown function, component of the Swr1p complex that incorporates Htz1p into chromatin	hypothetical protein	nucleus*	chromatin remodeling	molecular function unknown
YJR159W	YJR159W	SOR1	2857	2.6292	1087	SOR1	Sorbitol dehydrogenase; expression is induced in the presence of sorbitol	sorbitol-induced sorbitol dehydrogenase	cellular component unknown	fructose metabolism*	L-iditol 2-dehydrogenase activity
YPL181W	YPL181W	CTI6	3060	2.62899	1164		Protein that relieves transcriptional repression by binding to the Cyc8p-Tup1p corepressor and recruiting the SAGA complex to the repressed promoter; contains a PHD finger domain	weak similarity to YKR029c	nucleus	positive regulation of transcription	transcription factor binding
YGR213C	YGR213C	RTA1	1190	2.62828	453	RTA1	Protein involved in 7-aminocholesterol resistance; has seven potential membrane-spanning regions	involved in 7-aminocholesterol resistance	integral to membrane	biological process unknown	molecular function unknown
YGR112W	YGR112W	SHY1	4515	2.6259	1719	SHY1	Mitochondrial inner membrane protein required for normal respiration, possible chaperone involved in assembly of cytochrome c oxidase; similar to SURF1 from mammals, chickens, and D. melanogaster	mitochondrial protein with homology to the mammalian SURF-1 gene	integral to membrane*	aerobic respiration	unfolded protein binding
YHR087W	YHR087W	-	29740	2.62586	11326		-	hypothetical protein	cytoplasm*	RNA metabolism	molecular function unknown
YGR154C	YGR154C	-	5566	2.6224	2122		Omega-class glutathione transferase	strong similarity to hypothetical proteins YKR076w and YMR251w	cellular component unknown	biological process unknown	molecular function unknown
YDR392W	YDR392W	SPT3	2209	2.62168	843	SPT3	Subunit of the SAGA and SAGA-like transcriptional regulatory complexes, interacts with Spt15p to activate transcription of some RNA polymerase II-dependent genes, also functions to inhibit transcription at some promoters	transcription factor, member of the histone acetyltransferase SAGA complex	SAGA complex*	sporulation (sensu Fungi)*	transcription cofactor activity
YDL047W	YDL047W	SIT4	6066	2.62072	2315	SIT4	Type 2A-related serine-threonine phosphatase that functions in the G1/S transition of the mitotic cycle; cytoplasmic and nuclear protein that modulates functions mediated by Pkc1p including cell wall and actin cytoskeleton organization	type 2A related protein phosphatase	cytoplasm*	telomere maintenance*	protein serine/threonine phosphatase activity
YMR129W	YMR129W	POM152	2772	2.61203	1061	POM152	Nuclear pore membrane glycoprotein; may be involved in duplication of nuclear pores and nuclear pore complexes during S-phase;	Nuclear pore membrane glycoprotein	mitochondrion*	mRNA export from nucleus*	structural molecule activity
YLR279W	YLR279W	-	4551	2.60831	1745		-	questionable ORF	-	-	-
YPL206C	YPL206C	-	3328	2.60696	1277		-	weak similarity to glycerophosphoryl diester phosphodiesterases	cytoplasm*	glycerophospholipid catabolism	glycerophosphodiester phosphodiesterase activity
YMR102C	YMR102C	-	2890	2.60659	1109		-	strong similarity to YKL121w	cellular component unknown	biological process unknown	molecular function unknown
YLL026W	YLL026W	HSP104	12332	2.60125	4741	HSP104	Heat shock protein that cooperates with Ydj1p (Hsp40) and Ssa1p (Hsp70) to refold and reactivate previously denatured, aggregated proteins; responsive to stresses including: heat, ethanol, and sodium arsenite; involved in [PSI+] propagation	104 kDa heat shock protein	cytoplasm*	telomere maintenance*	chaperone binding*
YDR374C	YDR374C	-	21083	2.58939	8142		-	similarity to hypothetical A. thaliana protein BAC F21M12	cellular component unknown	biological process unknown	molecular function unknown
YGR040W	YGR040W	KSS1	2437	2.58408	943	KSS1	Mitogen-activated protein kinase (MAPK) involved in signal transduction pathways that control filamentous growth and pheromone response	MAP protein kinase homolog involved in pheromone signal transduction	nucleus	invasive growth (sensu Saccharomyces)*	MAP kinase activity
YPL122C	YPL122C	TFB2	3625	2.58268	1404	TFB2	Subunit of TFIIH and nucleotide excision repair factor 3 complexes, involved in transcription initiation, required for nucleotide excision repair, similar to 52 kDa subunit of human TFIIH	TFIIH subunit Tfb2\; has homology to CAK and human IIH subunits	transcription factor TFIIH complex*	transcription initiation from RNA polymerase II promoter*	general RNA polymerase II transcription factor activity
YDR411C	YDR411C	DFM1	1892	2.5725	735		Protein of unknown function, localizes to the ER, contains four transmembrane domains; member of the Der1p-like family	weak similarity to Der1p	endoplasmic reticulum	biological process unknown*	molecular function unknown
YBL044W	YBL044W	-	28361	2.57155	11029		-	hypothetical protein	cellular component unknown	biological process unknown	molecular function unknown
YIR010W	YIR010W	DSN1	1191	2.56786	464		Essential component of the MIND kinetochore complex (Mtw1p Including Nnf1p-Nsl1p-Dsn1p) which joins kinetochore subunits contacting DNA to those contacting microtubules; important for chromosome segregation	hypothetical protein	kinetochore*	chromosome segregation	molecular function unknown
YOR253W	YOR253W	NAT5	10736	2.56515	4185		Subunit of the N-terminal acetyltransferase NatA (Nat1p, Ard1p, Nat5p); N-terminally acetylates many proteins, which influences multiple processes such as the cell cycle, heat-shock resistance, mating, sporulation, and telomeric silencing	hypothetical protein	cytosolic ribosome (sensu Eukaryota)*	N-terminal protein amino acid acetylation	peptide alpha-N-acetyltransferase activity
YBL064C	YBL064C	PRX1	28637	2.56448	11167		Mitochondrial peroxiredoxin (1-Cys Prx) with thioredoxin peroxidase activity, has a role in reduction of hydroperoxides; induced during respiratory growth and under conditions of oxidative stress	similar to thiol-specific antioxidant enzymes such as rehydrin\/peroxiredoxin	mitochondrion	regulation of cell redox homeostasis	thioredoxin peroxidase activity
YDR420W	YDR420W	HKR1	2564	2.55988	1002	HKR1	Serine/threonine rich cell surface protein that contains an EF hand motif; involved in the regulation of cell wall beta-1,3 glucan synthesis and bud site selection; overexpression confers resistance to Hansenula mrakii killer toxin, HM-1	Type 1 membrane protein with EF hand motif	plasma membrane	cell wall organization and biogenesis*	molecular function unknown
YJL068C	YJL068C	-	7442	2.55557	2912		-	strong similarity to human esterase D	cytosol	formaldehyde catabolism	S-formylglutathione hydrolase activity
YDR453C	YDR453C	TSA2	12587	2.55276	4931		Stress inducible cytoplasmic thioredoxin peroxidase; cooperates with Tsa1p in the removal of reactive oxygen, nitrogen and sulfur species using thioredoxin as hydrogen donor; deletion enhances the mutator phenotype of tsa1 mutants	strong similarity to thiol-specific antioxidant proteins	cytoplasm	regulation of cell redox homeostasis	thioredoxin peroxidase activity
YBR013C	YBR013C	-	2765	2.54972	1084		-	hypothetical protein	cellular component unknown	biological process unknown	molecular function unknown
YCR084C	YCR084C	TUP1	8752	2.54833	3434	TUP1	General repressor of transcription, forms complex with Cyc8p, involved in the establishment of repressive chromatin structure through interactions with histones H3 and H4, appears to enhance expression of some genes	glucose repression regulatory protein, exhibits similarity to beta subunits of G proteins	nucleus	negative regulation of transcription*	general transcriptional repressor activity
YMR041C	YMR041C	-	2531	2.54659	994		-	weak similarity to Pseudomonas L-fucose dehydrogenase	cellular component unknown	biological process unknown	molecular function unknown
YDL170W	YDL170W	UGA3	2251	2.54162	886	UGA3	Transcriptional activator necessary for gamma-aminobutyrate (GABA)-dependent induction of GABA genes (such as UGA1, UGA2, UGA4); zinc-finger transcription factor of the Zn(2)-Cys(6) binuclear cluster domain type; localized to the nucleus	zinc-finger transcription factor of the Zn(2)-Cys(6) binuclear cluster domain type	nucleus	regulation of transcription from RNA polymerase II promoter*	transcription factor activity*
YMR027W	YMR027W	-	25394	2.53868	10003	HRT2	-	High level expression reduced Ty3 Transposition	cytoplasm*	biological process unknown	molecular function unknown
YDR502C	YDR502C	SAM2	11143	2.52957	4405	SAM2	S-adenosylmethionine synthetase, catalyzes transfer of the adenosyl group of ATP to the sulfur atom of methionine; one of two differentially regulated isozymes (Sam1p and Sam2p)	S-adenosylmethionine synthetase	cellular component unknown	methionine metabolism	methionine adenosyltransferase activity
YGL158W	YGL158W	RCK1	935	2.52741	370	RCK1	Protein kinase involved in the response to oxidative stress; identified as suppressor of S. pombe cell cycle checkpoint mutations	Serine\/threonine protein kinase	cellular component unknown	protein amino acid phosphorylation*	protein serine/threonine kinase activity
YFL006W	YFL007W	BLM10	4472	2.52311	1772		Proteosome activator subunit; found in association with core particles, with and without the 19S regulatory particle; required for resistance to bleomycin, may be involved in protecting against oxidative damage; similar to mammalian PA200	hypothetical protein	nucleus*	protein catabolism*	proteasome activator activity
YJL026W	YJL026W	RNR2	19947	2.52134	7911	RNR2	Ribonucleotide-diphosphate reductase (RNR), small subunit; the RNR complex catalyzes the rate-limiting step in dNTP synthesis and is regulated by DNA replication and DNA damage checkpoint pathways via localization of the small subunits	small subunit of ribonucleotide reductase	cytoplasm*	DNA replication	ribonucleoside-diphosphate reductase activity
YNL033W	YNL033W	-	2400	2.52123	952		-	nearly identical to YNL019c	cellular component unknown	biological process unknown	molecular function unknown
YCL018W	YCL018W	LEU2	4151	2.51769	1649	LEU2	Beta-isopropylmalate dehydrogenase, catalyzes the third step in the leucine biosynthesis pathway	beta-IPM (isopropylmalate) dehydrogenase	cytosol	leucine biosynthesis	3-isopropylmalate dehydrogenase activity
YMR224C	YMR224C	MRE11	425	2.5154	169	MRE11	Subunit of a complex with Rad50p and Xrs2p (RMX complex) that functions in repair of DNA double-strand breaks and in telomere stability, exhibits nuclease activity that appears to be required for RMX function; widely conserved	localizes to discrete sites in rad50s mutants. Mre11p, Rad50p, Mer2p and Xrs2p function in a complex by immunoprecipitation and two-hybrid analyses\; mutations in these genes have similar phenotypes. mRNA is induced in meiosis	nucleus*	telomere maintenance*	protein binding*
YOR225W	YOR225W	-	1525	2.5154	606		-	questionable ORF	-	-	-
YCR083W	YCR083W	TRX3	12947	2.5105	5157	TRX3	Mitochondrial thioredoxin, highly conserved oxidoreductase required to maintain the redox homeostasis of the cell, forms the mitochondrial thioredoxin system with Trr2p, redox state is maintained by both Trr2p and Glr1p	mitochondrial thioredoxin	mitochondrion	response to oxidative stress	thiol-disulfide exchange intermediate activity
YHR095W	YHR095W	-	11823	2.49854	4732		-	hypothetical protein	-	-	-
YKL032C	YKL032C	IXR1	5954	2.49496	2386	IXR1	Protein that binds DNA containing intrastrand cross-links formed by cisplatin, contains two HMG (high mobility group box) domains, which confer the ability to bend cisplatin-modified DNA; mediates aerobic transcriptional repression of COX5b	intrastrand crosslink recognition protein	nuclear chromosome	DNA repair	DNA binding
YDL022W	YDL022W	GPD1	6318	2.48965	2538	GPD1	NAD-dependent glycerol-3-phosphate dehydrogenase, key enzyme of glycerol synthesis, essential for growth under osmotic stress; expression regulated by high-osmolarity glycerol response pathway; homolog of Gpd2p	glycerol-3-phosphate dehydrogenase	cytosol*	intracellular accumulation of glycerol	glycerol-3-phosphate dehydrogenase (NAD+) activity
YGR048W	YGR048W	UFD1	3068	2.48943	1232	UFD1	Protein that interacts with Cdc48p and Npl4p, involved in recognition of polyubiquitinated proteins and their presentation to the 26S proteasome for degradation; involved in transporting proteins from the ER to the cytosol	ubiquitin fusion degradation protein	endoplasmic reticulum	ubiquitin-dependent protein catabolism*	protein binding
YHL005C	YHL005C	-	18828	2.48644	7572		-	hypothetical protein	-	-	-
YJR072C	YJR072C	NPA3	914	2.48548	368		Cytoplasmic protein required for cell viability, identified by association with pre-ribosomal particles	strong similarity to C.elegans hypothetical protein and similarity to YLR243w	cytoplasm	aerobic respiration	protein binding
YDL026W	YDL026W	-	6609	2.48329	2661		-	questionable ORF	-	-	-
YHR214W	YHR214W	-	747	2.4778	301		-	identical to YAR066w hypothetical protein, similarity to Sta1p	cellular component unknown	biological process unknown	molecular function unknown
YPR098C	YPR098C	-	3863	2.47566	1560		-	hypothetical protein	mitochondrion*	biological process unknown	molecular function unknown
YDL243C	YDL243C	AAD4	5807	2.4653	2355	AAD4	Putative aryl-alcohol dehydrogenase with similarity to P. chrysosporium aryl-alcohol dehydrogenase, involved in the oxidative stress response	Hypothetical aryl-alcohol dehydrogenase	cellular component unknown	aldehyde metabolism	aryl-alcohol dehydrogenase activity
YBL078C	YBL078C	ATG8	3029	2.4622	1230	AUT7	Protein required for autophagy; modified by the serial action of Atg4p, Atg7p, and Atg3p, and conjugated at the C terminus with phosphatidylethanolamine, to become the form essential for generation of autophagosomes	Aut7p has homology to LC3, a microtubule-associated protein from rat.	autophagic vacuole*	protein targeting to vacuole*	microtubule binding
YLR142W	YLR142W	PUT1	2490	2.45889	1013	PUT1	Proline oxidase, nuclear-encoded mitochondrial protein involved in utilization of proline as sole nitrogen source; PUT1 transcription is induced by Put3p in the presence of proline and the absence of a preferred nitrogen source	proline oxidase	mitochondrion	glutamate biosynthesis*	proline dehydrogenase activity
YDR281C	YDR281C	PHM6	4036	2.45451	1644	PHM6	Protein of unknown function, expression is regulated by phosphate levels	phosphate metabolism\; transcription is regulated by PHO system	vacuole (sensu Fungi)	biological process unknown	molecular function unknown
YNL080C	YNL080C	-	2005	2.45353	817		-	hypothetical protein	membrane	biological process unknown	molecular function unknown
YML130C	YML130C	ERO1	3537	2.44683	1446	ERO1	Glycoprotein required for oxidative protein folding in the endoplasmic reticulum	involved in protein disulfide bond formation in the ER	endoplasmic reticulum	protein folding*	electron carrier activity
YCL042W	YCL042W	-	20166	2.44591	8245		-	questionable ORF	cytoplasm	biological process unknown	molecular function unknown
YBR005W	YBR005W	RCR1	9026	2.44567	3691		Protein of the endoplasmic reticulum membrane involved in chitin deposition in the cell wall; overproduction confers resistance to Congo Red	strong similarity to hypothetical protein YDR003w	integral to endoplasmic reticulum membrane	cell wall organization and biogenesis	molecular function unknown
YJL154C	YJL154C	VPS35	1469	2.4453	601	VPS35	Endosomal protein that is a subunit of the membrane-associated retromer complex essential for endosome-to-Golgi retrograde transport; forms a subcomplex with Vps26p and Vps29p that selects cargo proteins for endosome-to-Golgi retrieval	retromer complex component	endosome*	protein retention in Golgi*	molecular function unknown
YMR190C	YMR190C	SGS1	108	2.44496	44	SGS1	Nucleolar DNA helicase of the RecQ family involved in maintenance of genome integrity, regulates chromosome synapsis and meiotic crossing over; has similarity to human BLM and WRN helicases implicated in Bloom and Werner syndromes	has DNA helicase signature motifs	nucleolus*	mitotic sister chromatid segregation*	ATP-dependent DNA helicase activity
YCL076W	YCL076W	-	906	2.44173	371		-	Hypothetical ORF	-	-	-
YLR377C	YLR377C	FBP1	2490	2.44026	1020	FBP1	Fructose-1,6-bisphosphatase, key regulatory enzyme in the gluconeogenesis pathway, required for glucose metabolism	fructose-1,6-bisphosphatase	cytosol	gluconeogenesis	fructose-bisphosphatase activity
YOR255W	YOR255W	OSW1	1100	2.43544	452		Protein of unknown function required for the construction of the outer spore wall layers	hypothetical protein	prospore membrane	spore wall assembly (sensu Fungi)	molecular function unknown
YIL046W	YIL046W	MET30	5964	2.43492	2449	MET30	F-box protein containing five copies of the WD40 motif, controls cell cycle function, sulfur metabolism, and methionine biosynthesis as part of the ubiquitin ligase complex; interacts with and regulates Met4p, localizes within the nucleus	Met30p contains five copies of WD40 motif and interacts with and regulates Met4p	SCF ubiquitin ligase complex*	protein ubiquitination*	protein binding
YKL142W	YKL142W	MRP8	29481	2.43468	12109	MRP8	Putative mitochondrial ribosomal protein, has similarity to E. coli ribosomal protein S2	mitochondrial ribosomal protein	mitochondrial ribosome	protein biosynthesis	structural constituent of ribosome
YOL026C	YOL026C	MIM1	1392	2.42874	573		Mitochondrial outer membrane protein, required for assembly of the translocase of the outer membrane (TOM) complex and thereby for mitochondrial protein import; N terminus is exposed to the cytosol: transmembrane segment is highly conserved	hypothetical protein	mitochondrial outer membrane*	protein complex assembly*	molecular function unknown
YCR107W	YCR107W	AAD3	9717	2.42869	4001	AAD3	Putative aryl-alcohol dehydrogenase with similarity to P. chrysosporium aryl-alcohol dehydrogenase; mutational analysis has not yet revealed a physiological role	hypotetical aryl-alcohol dehydrogenase	cellular component unknown	aldehyde metabolism	aryl-alcohol dehydrogenase activity
YNL142W	YNL142W	MEP2	5670	2.42762	2336	MEP2	Ammonium permease involved in regulation of pseudohyphal growth; belongs to a ubiquitous family of cytoplasmic membrane proteins that transport only ammonium (NH4+); expression is under the nitrogen catabolite repression regulation	Ammonia transport protein	plasma membrane	pseudohyphal growth*	ammonium transporter activity
YOR195W	YOR195W	SLK19	13286	2.42463	5480	SLK19	Kinetochore-associated protein required for normal segregation of chromosomes in meiosis and mitosis; component of the FEAR regulatory network, which promotes Cdc14p release from the nucleolus during anaphase; potential Cdc28p substrate	possible leucine zipper	condensed nuclear chromosome kinetochore*	meiosis*	molecular function unknown
YAL066W	YAL066W	-	34827	2.41832	14401		-	weak similarity to membrane protein yybF - Bacillus subtilis	-	-	-
YGL037C	YGL037C	PNC1	9363	2.41624	3875	PNC1	Nicotinamidase that converts nicotinamide to nicotinic acid as part of the NAD(+) salvage pathway, required for life span extension by calorie restriction; PNC1 expression responds to all known stimuli that extend replicative life span	pyrazinamidase and nicotinamidase	cytoplasm*	chromatin silencing at telomere*	nicotinamidase activity
YPR155C	YPR155C	NCA2	4398	2.41368	1822	NCA2	Protein involved in regulation of mitochondrial expression of subunits 6 (Atp6p) and 8 (Atp8p) of the Fo-F1 ATP synthase; functions with Nca3p	Regulates expression of mitochondrial ATP synthase	mitochondrion*	aerobic respiration*	molecular function unknown
YDR213W	YDR213W	UPC2	4010	2.41277	1662	UPC2	Sterol regulatory element binding protein, induces transcription of sterol transport and biosynthetic genes; involved in the anaerobic induction of DAN/TIR mannoproteins and seripauperins; binucleate zinc cluster protein; Ecm22p homolog	zinc finger transcription factor of the Zn(2)-Cys(6) binuclear cluster domain type	cytoplasm*	sterol biosynthesis*	RNA polymerase II transcription factor activity
YOR041C	YOR041C	-	1581	2.41021	656		-	questionable ORF	-	-	-
YER163C	YER163C	-	3993	2.40574	1660		-	weak similarity to E.coli cation transport protein	cytoplasm*	biological process unknown	molecular function unknown
YDR513W	YDR513W	GRX2	17748	2.4052	7379	TTR1	Cytoplasmic glutaredoxin, thioltransferase, glutathione-dependent disulfide oxidoreductase involved in maintaining redox state of target proteins, also exhibits glutathione peroxidase activity, expression induced in response to stress	Glutaredoxin (thioltransferase) (glutathione reductase)	mitochondrion*	response to oxidative stress*	thiol-disulfide exchange intermediate activity*
YIL101C	YIL101C	XBP1	3147	2.40282	1310	XBP1	Transcriptional repressor that binds to promoter sequences of the cyclin genes, CYS3, and SMF2; expression is induced by stress or starvation during mitosis, and late in meiosis; member of the Swi4p/Mbp1p family; potential Cdc28p substrate	transcriptional repressor	nucleus	response to stress	transcription factor activity
YDL245C	YDL245C	HXT15	1470	2.39846	613	HXT15	Protein of unknown function with similarity to hexose transporter family members, expression is induced by low levels of glucose and repressed by high levels of glucose	Hexose transporter	plasma membrane	hexose transport	glucose transporter activity*
YBR067C	YBR067C	TIP1	13997	2.39782	5837	TIP1	Major cell wall mannoprotein with possible lipase activity; transcription is induced by heat- and cold-shock; member of the Srp1p/Tip1p family of serine-alanine-rich proteins	cell wall mannoprotein	cell wall (sensu Fungi)	cell wall organization and biogenesis	structural constituent of cell wall*
YHR194W	YHR194W	MDM31	770	2.39611	321		Mitochondrial inner membrane protein with similarity to Mdm32p, required for normal mitochondrial morphology and inheritance; interacts genetically with MMM1, MDM10, MDM12, and MDM34	similarity to hypothetical protein YOR147w	nucleus*	mitochondrion organization and biogenesis*	molecular function unknown
YGR066C	YGR066C	-	621	2.39294	260		-	similarity to hypothetical protein YBR105c	cellular component unknown	biological process unknown	molecular function unknown
YNL241C	YNL241C	ZWF1	5642	2.38407	2367	ZWF1	Glucose-6-phosphate dehydrogenase (G6PD), catalyzes the first step of the pentose phosphate pathway; involved in adapting to oxidatve stress; homolog of the human G6PD which is deficient in patients with hemolytic anemia	Glucose-6-phosphate dehydrogenase	cytoplasm	pentose-phosphate shunt, oxidative branch*	glucose-6-phosphate 1-dehydrogenase activity
YER001W	YER001W	MNN1	7324	2.38397	3072	MNN1	Alpha-1,3-mannosyltransferase, integral membrane glycoprotein of the Golgi complex, required for addition of alpha1,3-mannose linkages to N-linked and O-linked oligosaccharides, one of five S. cerevisiae proteins of the MNN1 family	Alpha-1,3-mannosyltransferase	Golgi apparatus	protein amino acid O-linked glycosylation*	alpha-1,3-mannosyltransferase activity
YKR076W	YKR076W	ECM4	3154	2.38007	1325	ECM4	Non-essential protein of unknown function; similar to Ygr154cp	(putative) involved in cell wall biogenesis	cytoplasm	cell wall organization and biogenesis	molecular function unknown
YJR139C	YJR139C	HOM6	43427	2.38002	18247	HOM6	Homoserine dehydrogenase (L-homoserine:NADP oxidoreductase), dimeric enzyme that catalyzes the third step in the common pathway for methionine and threonine biosynthesis; enzyme has nucleotide-binding, dimerization and catalytic regions	Homoserine dehydrogenase (L-homoserine:NADP oxidoreductase)	cytoplasm*	methionine metabolism*	homoserine dehydrogenase activity
YFL048C	YFL048C	EMP47	10139	2.37857	4263	EMP47	Integral membrane component of endoplasmic reticulum-derived COPII-coated vesicles, which function in ER to Golgi transport	47 kDa type I transmembrane protein localized to the Golgi	Golgi apparatus*	ER to Golgi vesicle-mediated transport	molecular function unknown
YGR294W	YGR294W	-	10583	2.37682	4453		Hypothetical protein	strong similarity to members of the Srp1p/Tip1p family	cellular component unknown	biological process unknown	molecular function unknown
YNL007C	YNL007C	SIS1	13919	2.36966	5874	SIS1	Type II HSP40 co-chaperone that interacts with the HSP70 protein Ssa1p; not functionally redundant with Ydj1p due to due to substrate specificity; shares similarity with bacterial DnaJ proteins	sit4 suppressor, dnaJ homolog	cytosolic small ribosomal subunit (sensu Eukaryota)	protein folding*	unfolded protein binding*
YOR189W	YOR189W	IES4	6712	2.36959	2833		Protein that associates with the INO80 chromatin remodeling complex under low-salt conditions	weak similarity to chicken nonhistone chromosomal protein HMG-2	nucleus	biological process unknown	molecular function unknown
YOR325W	YOR325W	-	5373	2.36878	2268		-	questionable ORF	-	-	-
YJL060W	YJL060W	BNA3	5603	2.36649	2368		Arylformamidase, involved in biosynthesis of nicotinic acid from tryptophan via kynurenine pathway; potential Cdc28p substrate	similarity to kynurenine aminotransferase and glutamine-phenylpyruvate transaminase	cytoplasm*	NAD biosynthesis	arylformamidase activity
YDR264C	YDR264C	AKR1	11581	2.36515	4897	AKR1	Palmitoyl transferase involved in protein palmitoylation; acts as a negative regulator of pheromone response pathway; required for endocytosis of pheromone receptors; involved in cell shape control; contains ankyrin repeats	Ankyrin repeat-containing protein	membrane	endocytosis*	protein-cysteine S-palmitoleyltransferase activity
YBL097W	YBL097W	BRN1	618	2.36129	262	BRN1	Essential protein required for chromosome condensation, likely to function as an intrinsic component of the condensation machinery, may influence multiple aspects of chromosome transmission and dynamics	involved in chromosome maintenance\; similar to Drosophila barren, Xenopus XCAP-H, and human BRRN1	nucleus*	mitotic sister chromatid segregation*	molecular function unknown
YGL116W	YGL116W	CDC20	2113	2.34774	900	CDC20	Cell-cycle regulated activator of anaphase-promoting complex/cyclosome (APC/C), which is required for metaphase/anaphase transition; directs ubiquitination of mitotic cyclins, Pds1p, and other anaphase inhibitors; potential Cdc28p substrate	anaphase promoting complex subunit	anaphase-promoting complex	mitotic sister chromatid segregation*	enzyme activator activity
YKL107W	YKL107W	-	4636	2.34269	1979		-	weak similarity to S.antibioticus probable oxidoreductase	cellular component unknown	biological process unknown	molecular function unknown
YOR257W	YOR257W	CDC31	2652	2.33382	1136	CDC31	Component of the spindle pole body (SPB) half-bridge, required for SPB duplication in mitosis and meiosis II; homolog of mammalian centrin; interacts with Kar1p	Required for spindle pole body duplication and mitosis in meiosis II\; calcium-binding protein component of spindle pole bodies, localizes to half-bridges and interacts with KAR1	nuclear pore*	microtubule nucleation*	structural constituent of cytoskeleton
YOR176W	YOR176W	HEM15	2901	2.33302	1243	HEM15	Ferrochelatase, a mitochondrial inner membrane protein, catalyzes the insertion of ferrous iron into protoporphyrin IX, the eighth and final step in the heme biosynthetic pathway; Yfh1p mediates the use of iron by Hem15p	ferrochelatase (protoheme ferrolyase)	mitochondrial inner membrane	heme biosynthesis	ferrochelatase activity
YPR157W	YPR157W	-	1966	2.33023	844		-	strong similarity to YGR141w	cellular component unknown	biological process unknown	molecular function unknown
YKR067W	YKR067W	GPT2	3142	2.32833	1349		Glycerol-3-phosphate acyltransferase located in both lipid particles and the ER; involved in the stepwise acylation of glycerol-3-phosphate and dihydroxyacetone, which are intermediate steps in lipid biosynthesis	strong similarity to Sct1p	cytoplasm*	phospholipid biosynthesis	glycerol-3-phosphate O-acyltransferase activity
YOR027W	YOR027W	STI1	5301	2.3201	2285	STI1	Hsp90 cochaperone, interacts with the Ssa group of the cytosolic Hsp70 chaperones; activates the ATPase activity of Ssa1p; homolog of mammalian Hop protein	Heat shock protein also induced by canavanine and entry into stationary phase	cytoplasm	protein folding	unfolded protein binding*
YMR191W	YMR191W	SPG5	7766	2.31941	3348		Protein required for survival at high temperature during stationary phase; not required for growth on nonfermentable carbon sources	hypothetical protein	cellular component unknown	biological process unknown	molecular function unknown
YOR152C	YOR152C	-	1114	2.31902	480		-	hypothetical protein	membrane fraction	biological process unknown	molecular function unknown
YOR039W	YOR039W	CKB2	3768	2.31485	1628	CKB2	Beta' regulatory subunit of casein kinase 2, a Ser/Thr protein kinase with roles in cell growth and proliferation; the holoenzyme also contains CKA1, CKA2 and CKB1, the many substrates include transcription factors and all RNA polymerases	Casein kinase II, beta' subunit	protein kinase CK2 complex	protein amino acid phosphorylation*	protein kinase CK2 regulator activity
[truncated: 5,940 more rows]

## Sheet: Cd vs As expression data
As induced (Thorsen et al., (2007) Physiol Genomics)	Name	Cadmium induced 0.3 mM 2hr 30oC (Momose and Iwahashi (2001) Environ Toxicol Chem)			Overlap As induced Thorsen and Cd induced Momose
YPL171C	OYE3	ID
[truncated: 333 more rows]

## Sheet: As sen vs As array Thorsen
Arsenite sensitive Thorsen et al (this study)		As induced (Thorsen et al., (2007) Physiol Genomics)	Name	M	Overlapping genes Asenite sensitive versus As induced (Thorsen et al., 2007) 23 genes
[truncated: 334 more rows]

[truncated: 5 more sheets: AsCd Sen vs AsCd induced, 106 gene homologs, Intersect Metal & Oxidant sen, GIM complex SL interactions, Intersect Thorsen & AsCd other ]
